# Supplementary material for: Tripterin liposome relieves severe acute respiratory syndrome as a potent COVID-19 treatment
Source: Signal Transduct Target Ther. 2022 Dec 24;7:399. doi: 10.1038/s41392-022-01283-6 (PMC9789731; doi:10.1038/s41392-022-01283-6)
Supplement: Supplementary file 2 — Data S1. Marker genes of myeloid cells and neutrophils [file 41392_2022_1283_MOESM2_ESM.xlsx]

## Sheet: marker_Mono_DC
gene	p_val	avg_log2FC	pct.1	pct.2	p_val_adj	cluster
Saa3	0	3.56806	0.785	0.27	0	Marco-Saa3
Gpnmb	0	2.32479	0.834	0.289	0	Marco-Saa3
Ccl2	0	2.17402	0.748	0.244	0	Marco-Saa3
Arg1	0	2.07634	0.384	0.043	0	Marco-Saa3
Ier3	0	2.04197	0.941	0.457	0	Marco-Saa3
Ptgs2	0	2.03001	0.863	0.331	0	Marco-Saa3
Fth1	0	1.79456	1	0.994	0	Marco-Saa3
Ly6c2	0	1.77945	0.832	0.259	0	Marco-Saa3
C3ar1	0	1.70639	0.903	0.185	0	Marco-Saa3
Clec4d	0	1.68278	0.927	0.341	0	Marco-Saa3
Apoc2	0	1.67048	0.837	0.194	0	Marco-Saa3
Ccl7	0	1.63368	0.473	0.098	0	Marco-Saa3
Cstb	0	1.57779	0.983	0.688	0	Marco-Saa3
Cfb	0	1.57705	0.904	0.446	0	Marco-Saa3
Cd14	0	1.5643	0.967	0.597	0	Marco-Saa3
Inhba	0	1.55943	0.733	0.297	0	Marco-Saa3
Ctsb	0	1.53356	0.997	0.827	0	Marco-Saa3
Sod2	0	1.51114	0.959	0.589	0	Marco-Saa3
Cxcl2	0	1.50512	0.956	0.747	0	Marco-Saa3
Trem2	0	1.49003	0.861	0.309	0	Marco-Saa3
Ms4a7	0	1.48578	0.863	0.202	0	Marco-Saa3
Mif	0	1.47221	0.935	0.491	0	Marco-Saa3
Itgam	0	1.45377	0.925	0.348	0	Marco-Saa3
Mmp14	0	1.41809	0.935	0.281	0	Marco-Saa3
Pla2g7	0	1.38328	0.904	0.288	0	Marco-Saa3
Tgfbi	0	1.37262	0.962	0.654	0	Marco-Saa3
Slc11a1	0	1.36388	0.907	0.245	0	Marco-Saa3
Ly6i	0	1.34657	0.721	0.197	0	Marco-Saa3
Lgmn	0	1.33532	0.959	0.607	0	Marco-Saa3
Msr1	0	1.33055	0.858	0.263	0	Marco-Saa3
Mafb	0	1.32774	0.862	0.264	0	Marco-Saa3
Tpi1	0	1.29817	0.913	0.462	0	Marco-Saa3
Ctsl	0	1.29338	0.959	0.551	0	Marco-Saa3
Pdpn	0	1.29158	0.693	0.172	0	Marco-Saa3
Cyba	0	1.28556	0.99	0.813	0	Marco-Saa3
Grina	0	1.2464	0.934	0.493	0	Marco-Saa3
Capg	0	1.24407	0.96	0.541	0	Marco-Saa3
Lgals3bp	0	1.24228	0.949	0.501	0	Marco-Saa3
Il1a	0	1.24121	0.794	0.365	0	Marco-Saa3
Lgals3	0	1.22055	0.996	0.828	0	Marco-Saa3
Prdx6	0	1.21755	0.923	0.51	0	Marco-Saa3
Anpep	0	1.2047	0.786	0.18	0	Marco-Saa3
Pgam1	0	1.19709	0.949	0.56	0	Marco-Saa3
F13a1	0	1.19451	0.669	0.107	0	Marco-Saa3
Grn	0	1.17901	0.975	0.74	0	Marco-Saa3
Adgre1	0	1.17854	0.904	0.439	0	Marco-Saa3
Cpd	0	1.16877	0.914	0.403	0	Marco-Saa3
Osm	0	1.16738	0.871	0.421	0	Marco-Saa3
Vegfa	0	1.15282	0.677	0.196	0	Marco-Saa3
Ftl1	0	1.14017	1	0.974	0	Marco-Saa3
Pkm	0	1.13943	0.968	0.677	0	Marco-Saa3
Fcer1g	0	1.13643	0.983	0.771	0	Marco-Saa3
Eno1	0	1.13602	0.933	0.501	0	Marco-Saa3
Rgs1	0	1.13432	0.862	0.455	0	Marco-Saa3
Prdx5	0	1.12638	0.966	0.644	0	Marco-Saa3
Acod1	0	1.12332	0.694	0.172	0	Marco-Saa3
Clec4e	0	1.11567	0.821	0.396	0	Marco-Saa3
Ctsz	0	1.11009	0.991	0.797	0	Marco-Saa3
Esd	0	1.09456	0.951	0.579	0	Marco-Saa3
Acp5	0	1.07445	0.898	0.475	0	Marco-Saa3
Dusp1	0	1.06916	0.961	0.7	0	Marco-Saa3
Cd68	0	1.06851	0.968	0.637	0	Marco-Saa3
Glrx	0	1.05752	0.836	0.387	0	Marco-Saa3
Gapdh	0	1.05735	0.983	0.808	0	Marco-Saa3
Adam8	0	1.04996	0.769	0.214	0	Marco-Saa3
Igf2r	0	1.04585	0.81	0.135	0	Marco-Saa3
Bst2	0	1.04544	0.943	0.516	0	Marco-Saa3
Ctss	0	1.03251	0.997	0.928	0	Marco-Saa3
Ccrl2	0	1.0291	0.917	0.51	0	Marco-Saa3
Cxcl16	0	1.01341	0.957	0.432	0	Marco-Saa3
Fam20c	0	1.01207	0.791	0.154	0	Marco-Saa3
Ms4a6c	0	1.00426	0.934	0.478	0	Marco-Saa3
Psap	0	0.981047	1	0.937	0	Marco-Saa3
AA467197	0	0.979074	0.876	0.398	0	Marco-Saa3
Ms4a6d	0	0.977314	0.936	0.476	0	Marco-Saa3
Ecm1	0	0.971953	0.763	0.192	0	Marco-Saa3
Syngr1	0	0.970326	0.566	0.057	0	Marco-Saa3
Fyb	0	0.967459	0.927	0.384	0	Marco-Saa3
Npc2	0	0.959303	0.987	0.755	0	Marco-Saa3
Hp	0	0.944173	0.699	0.197	0	Marco-Saa3
Aldoa	0	0.943593	0.975	0.733	0	Marco-Saa3
Sash1	0	0.941598	0.78	0.158	0	Marco-Saa3
Hexa	0	0.936378	0.964	0.609	0	Marco-Saa3
Emp3	0	0.934086	0.953	0.602	0	Marco-Saa3
Hexb	0	0.932825	0.935	0.507	0	Marco-Saa3
Lgals1	0	0.916885	0.945	0.618	0	Marco-Saa3
Atp6v0c	0	0.903753	0.984	0.758	0	Marco-Saa3
Slc7a8	0	0.90143	0.805	0.197	0	Marco-Saa3
C3	0	0.881806	0.936	0.495	0	Marco-Saa3
Fcgr1	0	0.880095	0.833	0.28	0	Marco-Saa3
Clec4a1	0	0.87835	0.838	0.272	0	Marco-Saa3
Fcgr2b	0	0.859168	0.959	0.544	0	Marco-Saa3
Socs3	0	0.846341	0.882	0.356	0	Marco-Saa3
Abca1	0	0.84569	0.807	0.33	0	Marco-Saa3
Bri3	0	0.843635	0.963	0.661	0	Marco-Saa3
Lrpap1	0	0.839618	0.881	0.363	0	Marco-Saa3
Apoe	0	0.836388	0.91	0.488	0	Marco-Saa3
Cd38	0	0.831062	0.697	0.158	0	Marco-Saa3
Hif1a	0	0.828363	0.928	0.548	0	Marco-Saa3
Ifnar2	0	0.823799	0.927	0.461	0	Marco-Saa3
Sdc4	0	0.808498	0.804	0.233	0	Marco-Saa3
Pycard	0	0.807344	0.91	0.489	0	Marco-Saa3
Ninj1	0	0.80258	0.876	0.318	0	Marco-Saa3
Pid1	0	0.790197	0.843	0.389	0	Marco-Saa3
Emp1	0	0.788809	0.599	0.195	0	Marco-Saa3
B2m	0	0.7871	1	0.987	0	Marco-Saa3
Ctsh	0	0.775798	0.965	0.68	0	Marco-Saa3
Gde1	0	0.769523	0.865	0.4	0	Marco-Saa3
Clec12a	0	0.749884	0.824	0.371	0	Marco-Saa3
Por	0	0.748792	0.842	0.376	0	Marco-Saa3
Lamp1	0	0.746071	0.984	0.774	0	Marco-Saa3
Slc31a2	0	0.744893	0.821	0.322	0	Marco-Saa3
Stab1	0	0.742242	0.726	0.137	0	Marco-Saa3
Bax	0	0.730294	0.939	0.557	0	Marco-Saa3
Lst1	0	0.729542	0.876	0.33	0	Marco-Saa3
Irak3	0	0.724298	0.779	0.242	0	Marco-Saa3
Fnip2	0	0.724297	0.774	0.284	0	Marco-Saa3
Itgb5	0	0.722462	0.842	0.376	0	Marco-Saa3
Irf7	0	0.72142	0.807	0.284	0	Marco-Saa3
Aoah	0	0.707085	0.708	0.138	0	Marco-Saa3
Rbpj	0	0.702139	0.916	0.5	0	Marco-Saa3
Card19	0	0.694406	0.859	0.352	0	Marco-Saa3
Ass1	0	0.691452	0.8	0.281	0	Marco-Saa3
Lamtor4	0	0.691048	0.901	0.478	0	Marco-Saa3
Lat2	0	0.681538	0.798	0.219	0	Marco-Saa3
Tnfsf12	0	0.677275	0.816	0.303	0	Marco-Saa3
Csf1r	0	0.672286	0.943	0.522	0	Marco-Saa3
Slc2a1	0	0.671918	0.733	0.227	0	Marco-Saa3
Rnf149	0	0.665194	0.909	0.474	0	Marco-Saa3
H2-D1	0	0.663722	0.998	0.95	0	Marco-Saa3
Psmb6	0	0.66049	0.913	0.506	0	Marco-Saa3
Lhfpl2	0	0.65767	0.818	0.293	0	Marco-Saa3
Slc43a2	0	0.648725	0.804	0.378	0	Marco-Saa3
Ube2a	0	0.635716	0.864	0.409	0	Marco-Saa3
Fmnl2	0	0.634115	0.761	0.188	0	Marco-Saa3
Il10rb	0	0.633012	0.887	0.419	0	Marco-Saa3
Uap1l1	0	0.6306	0.789	0.3	0	Marco-Saa3
Cmklr1	0	0.628586	0.72	0.12	0	Marco-Saa3
Slc16a3	0	0.627471	0.763	0.31	0	Marco-Saa3
Rnf130	0	0.625443	0.941	0.561	0	Marco-Saa3
Slc6a8	0	0.62523	0.465	0.053	0	Marco-Saa3
Pfkl	0	0.620524	0.715	0.192	0	Marco-Saa3
Acp2	0	0.618208	0.858	0.385	0	Marco-Saa3
Arg2	0	0.610279	0.609	0.105	0	Marco-Saa3
Slc31a1	0	0.609787	0.738	0.232	0	Marco-Saa3
Osbpl8	0	0.609528	0.896	0.492	0	Marco-Saa3
Cmtm7	0	0.60623	0.892	0.426	0	Marco-Saa3
Tuba1c	0	0.604963	0.907	0.496	0	Marco-Saa3
Aif1	7.69767e-299	0.616772	0.777	0.273	1.47126e-294	Marco-Saa3
Ccl3	8.99509e-299	1.19305	0.773	0.343	1.71923e-294	Marco-Saa3
Nlrp3	9.58843e-296	0.774449	0.892	0.491	1.83264e-291	Marco-Saa3
Il1b	5.61063e-294	1.21593	0.941	0.724	1.07236e-289	Marco-Saa3
Tnfrsf1b	1.46838e-293	0.662128	0.925	0.557	2.80651e-289	Marco-Saa3
Wfdc17	1.01756e-292	1.10796	0.913	0.522	1.94487e-288	Marco-Saa3
Pgk1	7.64443e-289	0.742735	0.897	0.535	1.46108e-284	Marco-Saa3
Tyrobp	2.3045e-287	0.650706	0.988	0.789	4.40459e-283	Marco-Saa3
F10	1.05716e-276	0.807747	0.839	0.404	2.02056e-272	Marco-Saa3
Aprt	4.03894e-275	0.680144	0.935	0.567	7.71963e-271	Marco-Saa3
Ell2	4.74606e-270	0.637095	0.907	0.54	9.07115e-266	Marco-Saa3
Cyp4f18	1.82614e-267	0.601561	0.797	0.382	3.49029e-263	Marco-Saa3
Gatm	5.15941e-267	1.02024	0.612	0.233	9.86117e-263	Marco-Saa3
Fcgr3	6.36466e-265	0.647359	0.943	0.554	1.21648e-260	Marco-Saa3
Fabp5	1.495e-261	1.50971	0.889	0.622	2.8574e-257	Marco-Saa3
H2-Q7	2.13571e-260	0.743904	0.945	0.606	4.08198e-256	Marco-Saa3
Plin2	2.13083e-258	0.71904	0.975	0.674	4.07265e-254	Marco-Saa3
Txn1	3.46024e-258	0.66599	0.976	0.761	6.61356e-254	Marco-Saa3
Itm2b	1.22353e-253	0.621746	0.989	0.848	2.33853e-249	Marco-Saa3
Lilrb4a	1.15808e-252	0.671672	0.968	0.632	2.21343e-248	Marco-Saa3
Pf4	1.42144e-251	1.69099	0.444	0.122	2.71679e-247	Marco-Saa3
Cited2	3.50298e-249	0.65181	0.743	0.35	6.69524e-245	Marco-Saa3
Bcl2a1b	7.6741e-248	0.607465	0.965	0.661	1.46675e-243	Marco-Saa3
Ccl4	3.88305e-246	1.0431	0.664	0.271	7.42167e-242	Marco-Saa3
Fos	2.77914e-242	0.842724	0.952	0.703	5.31176e-238	Marco-Saa3
Hmox1	2.55848e-241	0.931809	0.866	0.44	4.89003e-237	Marco-Saa3
Rrbp1	2.42716e-239	0.621271	0.967	0.703	4.63904e-235	Marco-Saa3
Ctsd	1.21224e-236	0.794332	0.997	0.842	2.31696e-232	Marco-Saa3
Zeb2	2.39751e-233	0.645329	0.973	0.722	4.58236e-229	Marco-Saa3
Slc7a11	1.39447e-228	0.819457	0.841	0.465	2.66526e-224	Marco-Saa3
Nos2	1.90431e-226	0.730381	0.256	0.028	3.6397e-222	Marco-Saa3
Ldha	3.33167e-221	0.687428	0.948	0.651	6.36782e-217	Marco-Saa3
S100a6	4.86672e-221	0.660271	0.94	0.582	9.30176e-217	Marco-Saa3
C1qc	1.07271e-220	0.91741	0.552	0.191	2.05026e-216	Marco-Saa3
C1qb	2.93949e-214	0.831792	0.575	0.211	5.61825e-210	Marco-Saa3
Il1rn	1.83324e-212	0.796741	0.884	0.52	3.50386e-208	Marco-Saa3
Thbs1	3.77641e-199	0.671243	0.528	0.188	7.21786e-195	Marco-Saa3
Cd63	6.26213e-185	0.808429	0.783	0.457	1.19688e-180	Marco-Saa3
Lcn2	2.72081e-184	0.694501	0.549	0.214	5.20028e-180	Marco-Saa3
Gm14636	3.46289e-183	0.683578	0.372	0.106	6.61862e-179	Marco-Saa3
Klf4	1.11933e-172	0.701846	0.905	0.611	2.13937e-168	Marco-Saa3
C1qa	9.92607e-169	0.909362	0.52	0.209	1.89717e-164	Marco-Saa3
Nfkbia	7.43676e-160	0.646272	0.962	0.753	1.42139e-155	Marco-Saa3
Hilpda	1.13189e-136	0.770105	0.706	0.435	2.16338e-132	Marco-Saa3
Cxcl3	9.44826e-68	1.06882	0.369	0.192	1.80585e-63	Marco-Saa3
Cxcl1	2.70086e-37	0.869204	0.34	0.218	5.16215e-33	Marco-Saa3
Spp1	4.19724e-33	1.19272	0.479	0.344	8.02218e-29	Marco-Saa3
Lpl	0	2.26482	0.999	0.478	0	AM
Chil3	0	2.19411	1	0.789	0	AM
Plet1	0	2.11496	0.998	0.227	0	AM
Krt79	0	1.99767	0.941	0.153	0	AM
Mrc1	0	1.97145	1	0.33	0	AM
Atp6v0d2	0	1.96906	1	0.248	0	AM
Ear2	0	1.9392	0.997	0.285	0	AM
Ccl6	0	1.92142	1	0.746	0	AM
Car4	0	1.86324	0.855	0.13	0	AM
Ctsk	0	1.76278	0.98	0.353	0	AM
Ear1	0	1.66082	0.912	0.13	0	AM
Kcnq1ot1	0	1.64241	0.962	0.326	0	AM
Trf	0	1.63841	0.998	0.493	0	AM
Abcg1	0	1.6356	0.996	0.673	0	AM
Cd9	0	1.58692	1	0.796	0	AM
Klhdc4	0	1.51548	0.997	0.395	0	AM
Adipor2	0	1.49629	0.994	0.558	0	AM
Slc7a2	0	1.47613	0.997	0.435	0	AM
Tcf7l2	0	1.45477	0.994	0.44	0	AM
Mt2	0	1.44116	0.84	0.197	0	AM
Sort1	0	1.42089	0.99	0.241	0	AM
Cd164	0	1.39057	0.995	0.623	0	AM
Wfdc21	0	1.38877	0.962	0.245	0	AM
Ms4a8a	0	1.38037	0.974	0.206	0	AM
Lpin1	0	1.35974	0.939	0.169	0	AM
Ccnd2	0	1.33904	0.963	0.336	0	AM
Krt19	0	1.30694	0.849	0.085	0	AM
Mgll	0	1.30394	0.959	0.099	0	AM
Lepr	0	1.28346	0.811	0.062	0	AM
Net1	0	1.26858	0.976	0.226	0	AM
Ereg	0	1.25971	0.38	0.028	0	AM
Hebp1	0	1.25895	0.988	0.315	0	AM
Cidec	0	1.23055	0.883	0.069	0	AM
Ncoa4	0	1.22244	0.98	0.472	0	AM
Itpripl2	0	1.22085	0.993	0.534	0	AM
Dst	0	1.21187	0.984	0.45	0	AM
Sept9	0	1.209	0.995	0.543	0	AM
Ptpn12	0	1.20714	0.991	0.539	0	AM
Olr1	0	1.20532	0.983	0.412	0	AM
Nceh1	0	1.20206	0.996	0.558	0	AM
Cd44	0	1.19983	1	0.856	0	AM
Pnpla8	0	1.19402	0.985	0.493	0	AM
Mertk	0	1.19277	0.986	0.4	0	AM
Itgax	0	1.18162	0.989	0.421	0	AM
Marco	0	1.18043	0.466	0.057	0	AM
Flt1	0	1.17784	0.94	0.192	0	AM
Axl	0	1.17751	0.991	0.508	0	AM
Prkar2b	0	1.17284	0.919	0.231	0	AM
Ly75	0	1.16895	0.955	0.199	0	AM
Il18	0	1.15734	0.935	0.179	0	AM
Cyb561a3	0	1.13845	0.943	0.277	0	AM
S100a1	0	1.13072	0.957	0.336	0	AM
Abcd2	0	1.11921	0.952	0.243	0	AM
Cib2	0	1.11128	0.912	0.211	0	AM
Kcnn3	0	1.10653	0.898	0.067	0	AM
Ccdc80	0	1.09594	0.819	0.087	0	AM
Anxa2	0	1.09292	1	0.785	0	AM
Serpine1	0	1.09058	0.732	0.112	0	AM
Tob1	0	1.08658	0.944	0.328	0	AM
Snx10	0	1.07656	0.993	0.638	0	AM
Naaa	0	1.07491	0.995	0.549	0	AM
Pld3	0	1.07039	0.988	0.5	0	AM
F7	0	1.06625	0.989	0.413	0	AM
Adcy3	0	1.06398	0.857	0.068	0	AM
Atp13a3	0	1.05862	0.984	0.557	0	AM
Dstn	0	1.04797	0.995	0.681	0	AM
Tns1	0	1.02782	0.944	0.17	0	AM
Sirpa	0	1.02773	0.999	0.748	0	AM
Nedd9	0	1.02547	0.967	0.354	0	AM
Acox1	0	1.02106	0.95	0.283	0	AM
Sulf2	0	1.01154	0.969	0.335	0	AM
Gpcpd1	0	1.00313	0.976	0.49	0	AM
Idh1	0	0.985577	0.972	0.436	0	AM
Pparg	0	0.983102	0.913	0.134	0	AM
Sla	0	0.98248	0.988	0.562	0	AM
Laptm5	0	0.978206	0.999	0.898	0	AM
Pros1	0	0.971916	0.892	0.176	0	AM
Ltc4s	0	0.961004	0.878	0.116	0	AM
Cd2	0	0.96013	0.936	0.131	0	AM
Clmn	0	0.954038	0.854	0.086	0	AM
Unc119	0	0.949171	0.944	0.233	0	AM
Cdc42ep3	0	0.94853	0.896	0.241	0	AM
Adarb1	0	0.945718	0.839	0.056	0	AM
Evl	0	0.92636	0.968	0.392	0	AM
Afap1	0	0.925866	0.887	0.101	0	AM
Lima1	0	0.921222	0.91	0.256	0	AM
Shtn1	0	0.919591	0.981	0.528	0	AM
Iqgap1	0	0.917558	1	0.895	0	AM
Kat6b	0	0.904159	0.819	0.214	0	AM
Chp1	0	0.884646	0.981	0.54	0	AM
Perp	0	0.884514	0.843	0.057	0	AM
Tmcc3	0	0.877768	0.942	0.351	0	AM
Dapk1	0	0.873861	0.941	0.322	0	AM
Cdk6	0	0.873365	0.936	0.35	0	AM
Hsd3b7	0	0.872547	0.915	0.255	0	AM
Abcc5	0	0.867521	0.944	0.343	0	AM
Dnajb9	0	0.86161	0.932	0.377	0	AM
Comt	0	0.860719	0.96	0.471	0	AM
Tfec	0	0.856456	0.935	0.294	0	AM
Ramp1	0	0.852386	0.95	0.282	0	AM
Lilra5	0	0.847879	0.874	0.093	0	AM
Syne2	0	0.846746	0.819	0.138	0	AM
Atxn1	0	0.846441	0.922	0.29	0	AM
Rhoc	0	0.839997	0.886	0.229	0	AM
Trim29	0	0.839343	0.809	0.057	0	AM
Sept11	0	0.834018	0.951	0.355	0	AM
Slc9a4	0	0.832303	0.824	0.075	0	AM
Wwtr1	0	0.830176	0.704	0.055	0	AM
Alox5	0	0.826279	0.839	0.08	0	AM
Siglecf	0	0.821268	0.787	0.061	0	AM
Myo7a	0	0.819744	0.875	0.165	0	AM
Slc39a2	0	0.814679	0.637	0.079	0	AM
Fabp1	0	0.813143	0.535	0.041	0	AM
Cpne5	0	0.812932	0.673	0.044	0	AM
Bcar3	0	0.812167	0.856	0.168	0	AM
Pdlim1	0	0.811779	0.926	0.215	0	AM
Pcyox1	0	0.799702	0.84	0.267	0	AM
Pag1	0	0.797363	0.954	0.388	0	AM
B3gnt7	0	0.791514	0.753	0.084	0	AM
Sh2d1b1	0	0.784704	0.859	0.179	0	AM
C530008M17Rik	0	0.780577	0.766	0.047	0	AM
Iqsec1	0	0.771054	0.934	0.364	0	AM
Rassf5	0	0.770446	0.915	0.347	0	AM
Klhl9	0	0.769416	0.96	0.386	0	AM
Kctd12b	0	0.768018	0.756	0.055	0	AM
Pon2	0	0.765762	0.964	0.477	0	AM
Phgdh	0	0.746963	0.8	0.097	0	AM
Cyth3	0	0.746647	0.928	0.356	0	AM
Actn1	0	0.744165	0.947	0.292	0	AM
Akr1b3	0	0.742264	0.964	0.452	0	AM
Hist1h2bc	0	0.740757	0.859	0.275	0	AM
Mcoln3	0	0.736262	0.762	0.063	0	AM
Dip2c	0	0.728043	0.767	0.083	0	AM
P2ry14	0	0.727558	0.866	0.229	0	AM
Card11	0	0.722392	0.84	0.148	0	AM
Tmem154	0	0.721649	0.789	0.117	0	AM
Capn1	0	0.719767	0.931	0.413	0	AM
Rxra	0	0.719546	0.868	0.289	0	AM
Syne1	0	0.716695	0.768	0.146	0	AM
Bhlhe41	0	0.71431	0.788	0.176	0	AM
Qdpr	0	0.70584	0.908	0.35	0	AM
Zfand2a	0	0.705826	0.858	0.288	0	AM
Tmem64	0	0.700393	0.803	0.121	0	AM
Cd200r4	0	0.692184	0.897	0.314	0	AM
Pla2g15	0	0.688983	0.915	0.344	0	AM
Fcgrt	0	0.687746	0.875	0.21	0	AM
Serpinb6a	0	0.686371	0.823	0.147	0	AM
Angptl4	0	0.680037	0.676	0.086	0	AM
Flvcr2	0	0.678265	0.729	0.042	0	AM
Acaa1b	0	0.674417	0.556	0.041	0	AM
Amz1	0	0.674053	0.845	0.194	0	AM
Bzw2	0	0.664529	0.825	0.17	0	AM
Htr2c	0	0.663215	0.545	0.03	0	AM
Gmpr	0	0.655909	0.733	0.052	0	AM
Vdr	0	0.643295	0.717	0.149	0	AM
Tmem245	0	0.639823	0.827	0.229	0	AM
Slc36a4	0	0.636817	0.858	0.268	0	AM
Zbtb4	0	0.631419	0.812	0.157	0	AM
Frmd4a	0	0.629604	0.887	0.326	0	AM
Nln	0	0.625576	0.864	0.265	0	AM
Serpinb1a	0	0.608871	0.71	0.094	0	AM
Abhd17c	0	0.603812	0.804	0.197	0	AM
Fry	0	0.602269	0.823	0.215	0	AM
Fabp4	6.00843e-307	1.00562	0.568	0.105	1.14839e-302	AM
Zfp608	6.04255e-307	0.632563	0.827	0.268	1.15491e-302	AM
Fam129a	1.81116e-306	1.01519	0.964	0.404	3.46168e-302	AM
Gsap	1.09776e-304	0.812133	0.961	0.482	2.09815e-300	AM
Cd33	5.24702e-303	0.760828	0.927	0.366	1.00286e-298	AM
Aplp2	1.0492e-298	0.94999	0.996	0.687	2.00533e-294	AM
Hip1	2.04558e-298	0.695756	0.931	0.387	3.90971e-294	AM
Ipmk	2.37423e-298	0.93791	0.885	0.361	4.53787e-294	AM
Baz1a	1.61723e-297	1.02815	0.99	0.668	3.09101e-293	AM
Rps6ka3	5.17367e-295	0.689899	0.95	0.448	9.88843e-291	AM
Hipk2	5.48138e-295	0.68907	0.922	0.407	1.04766e-290	AM
Nus1	9.11697e-293	0.971503	0.986	0.577	1.74253e-288	AM
Mapk3	8.68017e-291	0.831592	0.989	0.594	1.65904e-286	AM
Abhd5	5.14748e-290	0.676049	0.868	0.342	9.83838e-286	AM
App	1.69443e-289	0.907058	0.997	0.781	3.23856e-285	AM
Mcemp1	1.74101e-288	1.03707	0.974	0.469	3.32759e-284	AM
Cyb5r3	5.39352e-288	0.805421	0.974	0.546	1.03086e-283	AM
Samd8	4.47885e-287	0.63146	0.919	0.382	8.56043e-283	AM
Fpr1	7.17041e-287	0.713357	0.888	0.306	1.37048e-282	AM
Dhrs7b	1.44292e-286	0.629739	0.79	0.282	2.75786e-282	AM
Camk2d	3.49375e-286	0.882173	0.98	0.57	6.67761e-282	AM
Ppt2	4.98986e-286	0.611853	0.9	0.38	9.53711e-282	AM
Dip2b	4.71113e-281	0.641463	0.913	0.399	9.00438e-277	AM
Colgalt1	8.76031e-281	0.842359	0.987	0.618	1.67436e-276	AM
Lrp12	4.29325e-280	0.620324	0.9	0.348	8.20569e-276	AM
Camk1	2.43774e-276	0.702498	0.939	0.438	4.65926e-272	AM
Svil	3.22321e-276	0.712225	0.93	0.418	6.16052e-272	AM
Mtss1	4.00264e-276	0.634166	0.913	0.372	7.65025e-272	AM
AU020206	7.31528e-276	0.902261	0.992	0.59	1.39817e-271	AM
Rock2	1.67691e-275	0.875228	0.98	0.6	3.20509e-271	AM
Lipa	1.84196e-275	0.98454	0.993	0.63	3.52053e-271	AM
Runx1	7.23367e-272	1.13603	0.996	0.709	1.38257e-267	AM
mt-Nd4	1.23096e-269	1.17254	0.99	0.917	2.35274e-265	AM
Hvcn1	8.36272e-269	0.719939	0.986	0.513	1.59837e-264	AM
Cd302	7.41955e-268	0.848637	0.99	0.561	1.4181e-263	AM
Cpt1a	7.20374e-265	0.647726	0.952	0.493	1.37685e-260	AM
Bnip3l	2.26351e-264	0.788598	0.989	0.639	4.32625e-260	AM
Tor1aip2	8.89267e-264	0.623717	0.9	0.413	1.69966e-259	AM
Mt1	1.94215e-263	1.3917	0.999	0.657	3.71204e-259	AM
Xbp1	8.27269e-263	0.836064	0.991	0.633	1.58116e-258	AM
Tgfbr2	7.71705e-261	0.659669	0.962	0.492	1.47496e-256	AM
Ch25h	2.45994e-260	0.822899	0.463	0.081	4.70169e-256	AM
Dmxl2	7.84557e-258	0.839466	0.976	0.501	1.49952e-253	AM
Clec4n	9.02217e-256	1.0318	0.991	0.524	1.72441e-251	AM
Tmbim1	3.11663e-254	0.662754	0.957	0.503	5.95681e-250	AM
Cd47	2.22069e-253	0.832667	0.999	0.845	4.2444e-249	AM
Canx	4.8127e-253	0.810123	0.996	0.794	9.19852e-249	AM
Ctnnb1	9.53171e-253	0.793553	0.986	0.656	1.8218e-248	AM
Ccni	1.27556e-251	0.639359	0.966	0.514	2.43798e-247	AM
Fpr2	1.36038e-251	0.821033	0.952	0.424	2.60008e-247	AM
Vat1	5.78067e-250	0.74213	0.956	0.44	1.10486e-245	AM
Gdf15	2.12116e-249	0.83705	0.506	0.102	4.05418e-245	AM
Lrrc58	1.45719e-248	0.783291	0.965	0.557	2.78512e-244	AM
Tbc1d9	3.76357e-248	0.830539	0.95	0.507	7.19331e-244	AM
Pygl	9.71357e-248	0.73644	0.957	0.468	1.85656e-243	AM
Nabp1	2.9933e-247	1.01914	0.95	0.521	5.72109e-243	AM
Gstm1	1.01336e-245	0.657381	0.857	0.337	1.93684e-241	AM
Scp2	2.04067e-244	0.7838	0.989	0.684	3.90034e-240	AM
Cyb5a	4.71688e-244	0.73048	0.977	0.558	9.01538e-240	AM
Tmed5	1.48765e-241	0.8126	0.995	0.738	2.84334e-237	AM
Nipa2	8.848e-241	0.637946	0.952	0.518	1.69112e-236	AM
Plk3	3.50481e-240	0.785907	0.917	0.422	6.69875e-236	AM
Nrip1	4.06228e-240	0.681612	0.937	0.449	7.76424e-236	AM
Mmp19	8.03504e-239	0.861952	0.888	0.359	1.53574e-234	AM
Glul	8.13348e-239	0.974114	0.973	0.573	1.55455e-234	AM
mt-Nd3	3.27375e-236	1.0668	0.967	0.771	6.25711e-232	AM
Lmo4	1.18167e-235	0.99245	0.993	0.656	2.25853e-231	AM
mt-Atp8	1.59672e-235	0.716703	0.902	0.458	3.05181e-231	AM
Egr2	7.02784e-235	0.828404	0.884	0.356	1.34323e-230	AM
Gda	4.51812e-233	0.793022	0.985	0.56	8.63548e-229	AM
Abhd12	1.94384e-230	0.752017	0.98	0.585	3.71527e-226	AM
Tnfaip2	5.99087e-224	1.19978	0.998	0.74	1.14504e-219	AM
Dnajc3	8.86738e-224	0.700332	0.973	0.585	1.69482e-219	AM
Noct	9.69281e-224	0.645239	0.891	0.395	1.85259e-219	AM
mt-Co2	4.15289e-221	0.870953	1	0.968	7.93742e-217	AM
Dab2	4.52171e-219	0.922048	0.989	0.58	8.64234e-215	AM
F11r	8.35125e-219	0.602952	0.946	0.457	1.59617e-214	AM
mt-Co1	3.07237e-218	0.905889	0.996	0.973	5.87223e-214	AM
Rtn3	1.18742e-216	0.654323	0.988	0.646	2.26951e-212	AM
Cd36	7.42657e-216	0.660289	0.743	0.231	1.41944e-211	AM
mt-Nd1	2.94935e-215	0.898696	0.995	0.905	5.63709e-211	AM
Sh3bgrl	4.36433e-213	0.724805	0.997	0.754	8.34155e-209	AM
Rexo2	5.56385e-211	0.612696	0.973	0.598	1.06342e-206	AM
mt-Nd4l	3.38896e-208	0.625122	0.915	0.499	6.47732e-204	AM
Atp6v1b2	7.35113e-208	0.651231	0.988	0.647	1.40502e-203	AM
Hmgcs1	3.05825e-207	0.659292	0.755	0.303	5.84523e-203	AM
Prdm1	5.14332e-207	0.829108	0.815	0.344	9.83043e-203	AM
Cdk2ap2	7.65256e-207	0.69182	0.981	0.609	1.46263e-202	AM
Ccdc88a	1.44252e-206	0.749999	0.979	0.592	2.75708e-202	AM
Tnfsf13	7.39173e-203	0.643042	0.94	0.491	1.41278e-198	AM
Mpeg1	4.12186e-202	0.762622	1	0.827	7.87812e-198	AM
Pik3ap1	7.0785e-202	0.703892	0.975	0.622	1.35291e-197	AM
Cybb	7.22354e-200	0.886567	0.999	0.839	1.38064e-195	AM
Trim25	5.37197e-199	0.785151	0.982	0.654	1.02675e-194	AM
mt-Nd2	7.65361e-198	0.87637	0.99	0.919	1.46283e-193	AM
Prr13	6.14195e-193	0.611876	0.989	0.686	1.17391e-188	AM
Clic4	6.50433e-193	0.765717	0.996	0.738	1.24317e-188	AM
mt-Cytb	1.43177e-188	0.845919	0.992	0.935	2.73654e-184	AM
Rassf4	3.61933e-185	0.621953	0.976	0.611	6.91762e-181	AM
mt-Atp6	2.07846e-182	0.801135	0.997	0.974	3.97257e-178	AM
mt-Co3	3.14848e-181	0.769177	0.997	0.975	6.0177e-177	AM
mt-Nd5	4.25006e-180	0.83402	0.965	0.743	8.12314e-176	AM
Ctsd	1.22396e-179	0.838193	1	0.881	2.33936e-175	AM
Zfp703	5.9208e-176	0.649995	0.944	0.51	1.13164e-171	AM
Bst1	1.65026e-175	0.630472	0.978	0.542	3.15414e-171	AM
Sgk1	8.34137e-175	0.879369	0.997	0.702	1.59429e-170	AM
AI504432	1.88798e-173	0.72299	0.964	0.575	3.60849e-169	AM
Slpi	1.36764e-172	0.650011	0.9	0.419	2.61396e-168	AM
Cytip	1.39513e-169	0.805658	0.992	0.669	2.66652e-165	AM
Lmna	1.07813e-166	0.608988	0.989	0.541	2.06063e-162	AM
Csf2rb	2.46162e-164	0.676559	0.991	0.693	4.7049e-160	AM
Hsp90b1	2.97799e-151	0.663529	1	0.86	5.69184e-147	AM
Lyz2	1.73918e-145	0.696846	1	0.964	3.3241e-141	AM
Tgm2	2.62357e-144	0.604167	0.979	0.597	5.01443e-140	AM
Fn1	6.21523e-135	0.793781	0.967	0.62	1.18792e-130	AM
Neat1	6.76951e-131	0.854496	0.986	0.765	1.29386e-126	AM
Hspa5	8.16049e-113	0.601159	0.998	0.881	1.55971e-108	AM
Fbp1	5.46471e-95	0.85272	0.184	0.032	1.04447e-90	AM
Mmp12	3.85396e-50	0.70914	0.377	0.167	7.36607e-46	AM
Lars2	0	2.16581	0.872	0.935	0	AM-M0-like
Gm42418	0	1.69037	0.998	0.999	0	AM-M0-like
Chil3	2.65525e-196	0.964929	0.916	0.787	5.07498e-192	AM-M0-like
Igkc	1.27165e-100	0.911721	0.541	0.437	2.43051e-96	AM-M0-like
Ets1	3.45429e-91	1.5335	0.282	0.114	6.60218e-87	AM-M0-like
Cd79a	7.64573e-79	1.21606	0.176	0.049	1.46133e-74	AM-M0-like
Ccl6	2.59498e-73	0.662959	0.789	0.774	4.95979e-69	AM-M0-like
Trbc2	7.08391e-70	1.21074	0.164	0.049	1.35395e-65	AM-M0-like
Satb1	2.48637e-61	1.36342	0.221	0.095	4.75219e-57	AM-M0-like
Ebf1	9.27906e-56	0.890329	0.118	0.03	1.77351e-51	AM-M0-like
Plet1	5.10849e-51	0.773354	0.455	0.285	9.76386e-47	AM-M0-like
Ear2	8.44615e-51	0.837662	0.49	0.34	1.61431e-46	AM-M0-like
Ablim1	1.54668e-48	1.0152	0.145	0.051	2.95616e-44	AM-M0-like
Icos	4.08727e-46	0.952965	0.123	0.039	7.81199e-42	AM-M0-like
Emb	5.40545e-46	0.627009	0.294	0.673	1.03314e-41	AM-M0-like
Trbc1	2.1354e-44	0.902356	0.103	0.029	4.0814e-40	AM-M0-like
Cd3d	3.9788e-38	0.80498	0.101	0.032	7.60469e-34	AM-M0-like
Gimap4	1.43278e-35	0.898466	0.118	0.044	2.73847e-31	AM-M0-like
Mrc1	1.38696e-33	0.668598	0.499	0.388	2.6509e-29	AM-M0-like
Ctla2a	1.64493e-33	1.24424	0.147	0.067	3.14395e-29	AM-M0-like
Scgb1a1	7.67425e-27	4.28919	0.236	0.16	1.46678e-22	AM-M0-like
Gimap6	2.06834e-23	0.850192	0.124	0.061	3.95322e-19	AM-M0-like
Pdcd4	8.25159e-23	0.603265	0.171	0.343	1.57713e-18	AM-M0-like
Ighg2b	1.87346e-22	1.31267	0.154	0.088	3.58075e-18	AM-M0-like
Zbtb20	1.32852e-21	0.701474	0.191	0.375	2.53919e-17	AM-M0-like
Ighm	1.46366e-20	1.18404	0.264	0.202	2.79749e-16	AM-M0-like
Gm8369	4.94679e-18	0.797413	0.11	0.058	9.45479e-14	AM-M0-like
Klf2	2.98716e-16	0.623651	0.226	0.407	5.70935e-12	AM-M0-like
Ptprcap	1.59806e-15	0.750597	0.109	0.06	3.05437e-11	AM-M0-like
Sptbn1	6.60181e-15	0.944927	0.331	0.623	1.2618e-10	AM-M0-like
Gm26917	2.55861e-11	1.45746	0.353	0.637	4.89028e-07	AM-M0-like
S100a9	6.0447e-10	1.04156	0.359	0.375	1.15532e-05	AM-M0-like
Epas1	2.16848e-08	0.959323	0.131	0.097	0.000414462	AM-M0-like
AY036118	2.93041e-07	1.99289	0.775	0.96	0.0056009	AM-M0-like
Scd1	4.30317e-07	0.798999	0.138	0.107	0.00822466	AM-M0-like
Mgp	9.82044e-07	1.45897	0.123	0.094	0.0187698	AM-M0-like
Rora	3.2573e-06	0.912048	0.182	0.283	0.0622567	AM-M0-like
Mef2c	1.17959e-05	0.861701	0.174	0.266	0.225455	AM-M0-like
Calcrl	0.000221481	0.636966	0.109	0.158	1	AM-M0-like
Ltb	0.000794506	0.690609	0.108	0.09	1	AM-M0-like
Ms4a4b	0.00194647	0.828234	0.12	0.106	1	AM-M0-like
Ptpn22	0.00747962	0.689787	0.097	0.132	1	AM-M0-like
Tmem176b	0	2.08326	0.89	0.187	0	Marco-C1qa
Cx3cr1	0	1.74577	0.809	0.158	0	Marco-C1qa
Tmem176a	0	1.73069	0.853	0.165	0	Marco-C1qa
C1qb	8.01665e-251	2.5953	0.89	0.3	1.53222e-246	Marco-C1qa
C1qc	9.21008e-241	2.41312	0.868	0.279	1.76032e-236	Marco-C1qa
C1qa	5.63931e-236	2.6181	0.859	0.281	1.07784e-231	Marco-C1qa
Aif1	5.17612e-228	1.7537	0.954	0.413	9.89312e-224	Marco-C1qa
Ckb	2.83558e-219	0.801623	0.629	0.119	5.41964e-215	Marco-C1qa
Ly86	1.33888e-207	1.55814	0.967	0.5	2.55901e-203	Marco-C1qa
Abca9	1.74767e-196	0.604268	0.433	0.063	3.34031e-192	Marco-C1qa
Ppfia4	1.86616e-195	0.791772	0.648	0.153	3.5668e-191	Marco-C1qa
Cd72	1.57885e-194	1.8842	0.774	0.237	3.01767e-190	Marco-C1qa
Pltp	1.8137e-187	1.67646	0.874	0.352	3.46653e-183	Marco-C1qa
Gm34084	1.86597e-171	0.676109	0.515	0.104	3.56643e-167	Marco-C1qa
Ccr2	3.33337e-161	1.73325	0.745	0.255	6.37106e-157	Marco-C1qa
Apoe	1.43899e-159	2.72251	0.961	0.611	2.75034e-155	Marco-C1qa
Csf1r	6.13724e-157	1.24011	0.969	0.647	1.17301e-152	Marco-C1qa
Rgs10	9.63901e-157	1.15977	0.938	0.564	1.8423e-152	Marco-C1qa
Unc93b1	1.15454e-147	1.0379	0.969	0.681	2.20666e-143	Marco-C1qa
Plbd1	3.67293e-145	1.26674	0.917	0.453	7.02007e-141	Marco-C1qa
Lst1	6.73572e-142	1.26673	0.925	0.491	1.2874e-137	Marco-C1qa
Ms4a6b	1.32491e-141	1.08323	0.917	0.412	2.5323e-137	Marco-C1qa
Pld4	3.45684e-141	1.09653	0.946	0.546	6.60706e-137	Marco-C1qa
Ptpn18	1.18361e-137	0.979218	0.928	0.499	2.26223e-133	Marco-C1qa
Tmem119	6.18644e-135	0.667915	0.426	0.087	1.18241e-130	Marco-C1qa
Prkcb	1.01449e-130	0.679924	0.692	0.232	1.93899e-126	Marco-C1qa
Cd74	1.38876e-126	1.57411	0.981	0.887	2.65433e-122	Marco-C1qa
H2-Eb1	2.31392e-125	1.8802	0.932	0.7	4.42259e-121	Marco-C1qa
Gpr65	1.5911e-123	0.952801	0.807	0.353	3.04106e-119	Marco-C1qa
H2-Aa	1.64099e-122	1.66851	0.944	0.777	3.13642e-118	Marco-C1qa
Lrrc25	1.96686e-122	0.700136	0.783	0.325	3.75926e-118	Marco-C1qa
H2-Ab1	6.05521e-122	1.72587	0.969	0.807	1.15733e-117	Marco-C1qa
Cd300c2	4.30107e-121	1.0358	0.921	0.625	8.22063e-117	Marco-C1qa
Neurl3	7.47057e-121	0.990976	0.888	0.439	1.42785e-116	Marco-C1qa
Spon1	5.80434e-117	0.633159	0.418	0.096	1.10938e-112	Marco-C1qa
Cxcl13	2.83079e-113	1.16516	0.11	0.004	5.41048e-109	Marco-C1qa
Selenop	3.30261e-112	2.17335	0.913	0.54	6.31228e-108	Marco-C1qa
Slamf9	2.4624e-111	1.13805	0.749	0.363	4.70638e-107	Marco-C1qa
Hexb	1.60466e-108	1.12538	0.932	0.636	3.06699e-104	Marco-C1qa
Mafb	5.08629e-108	1.12192	0.905	0.441	9.72142e-104	Marco-C1qa
Ehd4	6.61289e-108	0.783248	0.899	0.524	1.26392e-103	Marco-C1qa
Lacc1	1.49877e-100	0.656974	0.774	0.348	2.8646e-96	Marco-C1qa
Ciita	3.56826e-97	0.655984	0.569	0.192	6.82001e-93	Marco-C1qa
Ntpcr	9.22925e-97	0.61152	0.636	0.266	1.76399e-92	Marco-C1qa
Lpcat2	1.89605e-96	0.682766	0.743	0.353	3.62392e-92	Marco-C1qa
Rps29	7.59507e-96	0.602603	0.998	0.987	1.45165e-91	Marco-C1qa
Ms4a6c	7.92355e-95	0.900801	0.979	0.612	1.51443e-90	Marco-C1qa
Fyb	5.16172e-94	0.951163	0.948	0.546	9.8656e-90	Marco-C1qa
Itm2b	9.96125e-94	0.982273	0.996	0.89	1.90389e-89	Marco-C1qa
Plekho1	8.5254e-93	0.643579	0.878	0.49	1.62946e-88	Marco-C1qa
Frmd4b	5.4842e-92	0.652602	0.634	0.268	1.04819e-87	Marco-C1qa
Man2b1	1.0098e-89	0.783843	0.948	0.657	1.93004e-85	Marco-C1qa
H2-DMb1	6.00134e-89	1.02476	0.897	0.564	1.14704e-84	Marco-C1qa
Cyth4	4.89679e-88	0.771122	0.919	0.608	9.35923e-84	Marco-C1qa
Runx3	1.77588e-86	0.813219	0.805	0.414	3.39425e-82	Marco-C1qa
Cxcl16	2.0955e-86	0.895217	0.956	0.59	4.00513e-82	Marco-C1qa
Ms4a7	4.04806e-84	1.27889	0.776	0.406	7.73707e-80	Marco-C1qa
Serinc3	1.09937e-83	0.859386	0.983	0.798	2.10123e-79	Marco-C1qa
Apobec1	1.56137e-83	0.665445	0.774	0.412	2.98424e-79	Marco-C1qa
P2ry6	2.17726e-83	0.63455	0.776	0.416	4.1614e-79	Marco-C1qa
Folr2	3.41335e-83	0.813871	0.135	0.013	6.52394e-79	Marco-C1qa
Clec4a1	6.0134e-81	0.768197	0.859	0.441	1.14934e-76	Marco-C1qa
Evi2a	8.95012e-81	0.629187	0.845	0.518	1.71064e-76	Marco-C1qa
Fcgr1	3.47629e-79	0.677502	0.861	0.444	6.64423e-75	Marco-C1qa
Marcks	9.73337e-79	0.775341	0.948	0.616	1.86034e-74	Marco-C1qa
Clec4a2	1.20712e-78	0.814557	0.82	0.488	2.30716e-74	Marco-C1qa
Rab7b	2.20437e-78	0.810445	0.807	0.461	4.21321e-74	Marco-C1qa
Ifitm2	2.87129e-78	0.708648	0.934	0.592	5.48789e-74	Marco-C1qa
Kctd12	4.80399e-78	0.895177	0.923	0.641	9.18186e-74	Marco-C1qa
H2-DMa	6.37308e-78	0.883777	0.907	0.626	1.21809e-73	Marco-C1qa
Lgmn	7.43103e-78	0.9286	0.961	0.713	1.42029e-73	Marco-C1qa
Ifi207	8.18219e-78	0.805935	0.878	0.544	1.56386e-73	Marco-C1qa
Efhd2	1.65823e-77	0.704337	0.963	0.751	3.16937e-73	Marco-C1qa
Arrb2	5.89314e-77	0.606468	0.861	0.552	1.12636e-72	Marco-C1qa
Clec12a	1.40052e-76	0.787983	0.855	0.505	2.67681e-72	Marco-C1qa
Cd52	2.23002e-76	0.81525	0.969	0.846	4.26223e-72	Marco-C1qa
C3ar1	2.79528e-76	0.812304	0.865	0.403	5.34261e-72	Marco-C1qa
Ccr5	3.5085e-76	0.841548	0.841	0.465	6.7058e-72	Marco-C1qa
Ctsh	4.47776e-76	0.72124	0.973	0.765	8.55833e-72	Marco-C1qa
Dusp2	1.1401e-71	0.920968	0.646	0.3	2.17908e-67	Marco-C1qa
Ifi27l2a	3.56157e-71	1.04	0.93	0.627	6.80724e-67	Marco-C1qa
Ifi30	8.00995e-71	0.856135	0.975	0.8	1.53094e-66	Marco-C1qa
Snx5	1.3799e-70	0.639093	0.932	0.669	2.63741e-66	Marco-C1qa
Lair1	1.6646e-70	0.600889	0.824	0.502	3.18154e-66	Marco-C1qa
Slc29a3	2.97801e-69	0.620092	0.787	0.459	5.69187e-65	Marco-C1qa
Arl4c	6.22429e-69	0.789151	0.834	0.511	1.18965e-64	Marco-C1qa
Ctsc	6.26539e-69	0.698046	0.992	0.827	1.1975e-64	Marco-C1qa
Itgb5	2.21295e-68	0.728558	0.82	0.518	4.22961e-64	Marco-C1qa
Ms4a4c	3.0479e-66	0.615434	0.77	0.38	5.82546e-62	Marco-C1qa
Clec10a	7.21526e-66	0.620597	0.25	0.056	1.37905e-61	Marco-C1qa
Pou2f2	2.50451e-64	0.617733	0.721	0.374	4.78687e-60	Marco-C1qa
Socs3	1.13652e-63	0.819957	0.851	0.516	2.17223e-59	Marco-C1qa
Stab1	1.63983e-63	0.844882	0.662	0.318	3.13421e-59	Marco-C1qa
Cyp4f18	4.56416e-63	0.702598	0.814	0.506	8.72347e-59	Marco-C1qa
Cfp	5.38024e-62	0.757072	0.758	0.446	1.02833e-57	Marco-C1qa
Fcgr2b	1.0395e-61	0.714034	0.956	0.669	1.9868e-57	Marco-C1qa
Ccl8	1.10067e-61	2.73614	0.166	0.028	2.10372e-57	Marco-C1qa
Ccl12	5.69761e-60	0.88721	0.393	0.136	1.08898e-55	Marco-C1qa
Hck	5.92252e-58	0.605698	0.878	0.595	1.13197e-53	Marco-C1qa
Ly6e	2.57548e-57	0.716259	0.986	0.835	4.92252e-53	Marco-C1qa
Nfe2l2	4.04483e-57	0.667869	0.948	0.727	7.73087e-53	Marco-C1qa
Jdp2	2.22746e-55	0.627629	0.631	0.34	4.25734e-51	Marco-C1qa
Cxcr4	5.3449e-54	0.61945	0.793	0.501	1.02157e-49	Marco-C1qa
Clec4a3	3.6538e-53	0.618472	0.909	0.621	6.9835e-49	Marco-C1qa
Fcer1g	5.12458e-53	0.637782	0.986	0.834	9.79461e-49	Marco-C1qa
Maf	5.79322e-53	0.907266	0.681	0.373	1.10726e-48	Marco-C1qa
Sat1	1.43844e-52	0.622189	0.961	0.752	2.74928e-48	Marco-C1qa
Blvrb	2.96799e-51	0.693358	0.809	0.517	5.67272e-47	Marco-C1qa
Cd83	1.27223e-49	0.641527	0.814	0.512	2.43162e-45	Marco-C1qa
Kdm6b	3.50825e-49	0.613048	0.903	0.691	6.70532e-45	Marco-C1qa
Sdc4	4.48564e-49	0.710249	0.741	0.409	8.5734e-45	Marco-C1qa
Stap1	3.39201e-48	0.663201	0.663	0.381	6.48314e-44	Marco-C1qa
Tgfbi	5.85462e-46	0.700713	0.961	0.747	1.11899e-41	Marco-C1qa
Ppp1r15a	1.27278e-45	0.675771	0.81	0.547	2.43266e-41	Marco-C1qa
Ly6a	1.66717e-44	0.810946	0.675	0.373	3.18646e-40	Marco-C1qa
Vcam1	1.12393e-41	0.815508	0.18	0.044	2.14816e-37	Marco-C1qa
Fos	1.73274e-40	0.744694	0.952	0.778	3.31178e-36	Marco-C1qa
Cfh	4.96321e-40	0.615263	0.224	0.066	9.48618e-36	Marco-C1qa
Atf3	7.34097e-38	0.779246	0.834	0.609	1.40308e-33	Marco-C1qa
Nfkbiz	1.82056e-35	0.749096	0.847	0.636	3.47963e-31	Marco-C1qa
Ccl4	1.48245e-34	1.2165	0.636	0.391	2.8334e-30	Marco-C1qa
Adgre1	2.82924e-34	0.647604	0.832	0.584	5.40752e-30	Marco-C1qa
C4b	2.03964e-33	0.894252	0.219	0.074	3.89837e-29	Marco-C1qa
Fosb	3.89365e-26	0.64349	0.867	0.669	7.44194e-22	Marco-C1qa
Il1b	1.32455e-23	0.689009	0.89	0.793	2.53161e-19	Marco-C1qa
Rgs1	1.53907e-22	0.616282	0.764	0.584	2.94162e-18	Marco-C1qa
Ccl22	0	4.34727	0.814	0.068	0	cDC1-Ccl22
Fscn1	0	4.20639	0.835	0.021	0	cDC1-Ccl22
Ccr7	0	3.97549	0.908	0.094	0	cDC1-Ccl22
Serpinb6b	0	2.83579	0.681	0.022	0	cDC1-Ccl22
Il4i1	0	2.72757	0.719	0.048	0	cDC1-Ccl22
Il12b	0	2.63332	0.405	0.014	0	cDC1-Ccl22
Cacnb3	0	2.29937	0.632	0.009	0	cDC1-Ccl22
Mmp25	0	1.93223	0.592	0.046	0	cDC1-Ccl22
Sema7a	0	1.71772	0.592	0.038	0	cDC1-Ccl22
Gnb4	0	1.71526	0.468	0.032	0	cDC1-Ccl22
Strip2	0	1.52819	0.503	0.015	0	cDC1-Ccl22
Adcy6	0	1.4437	0.505	0.006	0	cDC1-Ccl22
Nudt17	0	1.28957	0.416	0.003	0	cDC1-Ccl22
Pakap.1	0	1.27557	0.459	0.03	0	cDC1-Ccl22
Cacna1s	0	1.00548	0.386	0.013	0	cDC1-Ccl22
Scin	0	0.910864	0.241	0.003	0	cDC1-Ccl22
Synpo2	0	0.843876	0.254	0.002	0	cDC1-Ccl22
Lad1	0	0.833242	0.259	0.005	0	cDC1-Ccl22
Slc22a23	0	0.757902	0.33	0.003	0	cDC1-Ccl22
Tmem150c	0	0.741958	0.341	0.001	0	cDC1-Ccl22
Slco5a1	0	0.719741	0.257	0.001	0	cDC1-Ccl22
Spint2	2.59237e-306	1.7005	0.57	0.056	4.95479e-302	cDC1-Ccl22
Bcl2l14	1.34326e-299	1.11547	0.268	0.007	2.56737e-295	cDC1-Ccl22
Tnfrsf9	1.80644e-292	0.901247	0.322	0.013	3.45266e-288	cDC1-Ccl22
Ikzf4	2.03567e-289	0.838469	0.265	0.007	3.89078e-285	cDC1-Ccl22
Apol7c	8.9457e-288	2.24646	0.3	0.011	1.70979e-283	cDC1-Ccl22
Gm47662	1.16877e-286	0.764924	0.224	0.004	2.23388e-282	cDC1-Ccl22
Slc4a8	3.10095e-282	1.02568	0.303	0.011	5.92684e-278	cDC1-Ccl22
Serpinb9	7.19888e-281	2.6983	0.741	0.126	1.37592e-276	cDC1-Ccl22
Il2ra	1.60955e-275	1.50778	0.43	0.03	3.07634e-271	cDC1-Ccl22
Hmgn3	1.18479e-266	1.21342	0.438	0.034	2.26448e-262	cDC1-Ccl22
Tbc1d4	6.57903e-254	3.2326	0.824	0.2	1.25745e-249	cDC1-Ccl22
Stat4	4.22985e-251	2.0308	0.605	0.082	8.08451e-247	cDC1-Ccl22
Zfp366	8.22922e-250	0.876533	0.389	0.027	1.57285e-245	cDC1-Ccl22
Tnfrsf4	1.35168e-249	0.981208	0.346	0.02	2.58347e-245	cDC1-Ccl22
Adam23	2.22198e-238	1.02353	0.316	0.017	4.24687e-234	cDC1-Ccl22
Zbtb46	2.83054e-230	0.765398	0.378	0.029	5.41e-226	cDC1-Ccl22
Slc27a3	4.85778e-228	0.801614	0.224	0.007	9.28468e-224	cDC1-Ccl22
Flt3	5.67694e-217	1.1247	0.473	0.051	1.08503e-212	cDC1-Ccl22
Tubb2b	5.89656e-217	0.695319	0.219	0.007	1.12701e-212	cDC1-Ccl22
Nck2	1.34173e-211	0.610912	0.319	0.021	2.56445e-207	cDC1-Ccl22
Vsig10	4.28637e-210	0.667247	0.311	0.02	8.19254e-206	cDC1-Ccl22
Mreg	2.55243e-197	0.962701	0.441	0.052	4.87846e-193	cDC1-Ccl22
Rogdi	2.56281e-186	1.8447	0.63	0.136	4.8983e-182	cDC1-Ccl22
Gypc	7.76653e-185	0.778311	0.341	0.031	1.48442e-180	cDC1-Ccl22
Ramp3	7.74152e-183	1.49712	0.416	0.048	1.47964e-178	cDC1-Ccl22
Tmem123	5.32505e-176	3.2119	0.916	0.615	1.01778e-171	cDC1-Ccl22
Aldh1a2	3.65329e-172	1.20731	0.222	0.011	6.98254e-168	cDC1-Ccl22
Rabgap1l	5.87879e-166	1.36109	0.543	0.099	1.12361e-161	cDC1-Ccl22
Ccl17	1.05116e-164	2.56256	0.592	0.115	2.00908e-160	cDC1-Ccl22
Adgrg6	4.90631e-162	1.13466	0.441	0.065	9.37744e-158	cDC1-Ccl22
Spib	7.16948e-157	0.691681	0.292	0.025	1.3703e-152	cDC1-Ccl22
Tspan33	9.22655e-154	0.618141	0.297	0.028	1.76347e-149	cDC1-Ccl22
Marcks	4.15136e-152	2.15337	0.927	0.623	7.93449e-148	cDC1-Ccl22
Tm4sf5	1.47693e-151	1.36816	0.327	0.035	2.82285e-147	cDC1-Ccl22
H2-Eb2	2.02145e-143	0.964822	0.295	0.029	3.8636e-139	cDC1-Ccl22
Palld	2.89197e-139	0.640874	0.278	0.027	5.52741e-135	cDC1-Ccl22
Arap2	3.87083e-139	1.1228	0.459	0.077	7.39832e-135	cDC1-Ccl22
Samsn1	2.95665e-136	2.54772	0.854	0.587	5.65105e-132	cDC1-Ccl22
Tbc1d8	3.77229e-135	1.4537	0.565	0.141	7.20998e-131	cDC1-Ccl22
Basp1	2.31274e-133	1.92609	0.922	0.579	4.42034e-129	cDC1-Ccl22
P2ry10	7.69756e-133	1.17965	0.627	0.146	1.47123e-128	cDC1-Ccl22
Tcf7	8.69406e-132	0.703846	0.259	0.023	1.6617e-127	cDC1-Ccl22
Tnfrsf18	4.75818e-128	0.76546	0.314	0.038	9.0943e-124	cDC1-Ccl22
Fnbp1l	3.08988e-125	1.36299	0.57	0.149	5.90568e-121	cDC1-Ccl22
Ankrd33b	4.14371e-125	1.03651	0.454	0.088	7.91988e-121	cDC1-Ccl22
Sinhcaf	5.21012e-123	1.25312	0.516	0.126	9.95811e-119	cDC1-Ccl22
Arhgef40	7.46466e-121	0.997244	0.446	0.09	1.42672e-116	cDC1-Ccl22
Tmsb4x	8.72272e-121	1.16724	1	1	1.66717e-116	cDC1-Ccl22
Cst3	3.56959e-120	2.36852	0.968	0.877	6.82255e-116	cDC1-Ccl22
Lsp1	6.52174e-120	1.97978	0.892	0.627	1.2465e-115	cDC1-Ccl22
Castor2	4.28883e-119	1.06758	0.446	0.093	8.19723e-115	cDC1-Ccl22
Tspan3	1.47622e-118	2.13397	0.581	0.179	2.8215e-114	cDC1-Ccl22
Etv3	3.61717e-114	2.35305	0.776	0.424	6.91349e-110	cDC1-Ccl22
Poglut1	1.83258e-111	1.47761	0.578	0.186	3.50262e-107	cDC1-Ccl22
Snn	3.60588e-111	0.853478	0.384	0.069	6.89192e-107	cDC1-Ccl22
Tmem176a	1.474e-110	1.94392	0.616	0.189	2.81726e-106	cDC1-Ccl22
Cd200	2.08676e-110	1.76009	0.605	0.195	3.98842e-106	cDC1-Ccl22
Crip1	2.14857e-110	2.02836	0.932	0.753	4.10656e-106	cDC1-Ccl22
Actb	1.42109e-109	0.924768	1	0.999	2.71614e-105	cDC1-Ccl22
Dpp4	2.9629e-108	0.760265	0.397	0.072	5.66299e-104	cDC1-Ccl22
Zfp36l1	9.61554e-104	1.78206	0.892	0.66	1.83782e-99	cDC1-Ccl22
Gramd3	5.43657e-100	0.808332	0.405	0.081	1.03909e-95	cDC1-Ccl22
Eno3	5.69532e-100	1.28607	0.424	0.097	1.08855e-95	cDC1-Ccl22
Birc2	1.75894e-99	1.98888	0.676	0.307	3.36187e-95	cDC1-Ccl22
Zeb1	5.28506e-97	0.738804	0.435	0.096	1.01013e-92	cDC1-Ccl22
Batf3	7.38041e-97	1.26788	0.5	0.144	1.41062e-92	cDC1-Ccl22
Socs2	3.75504e-96	1.98331	0.678	0.322	7.17701e-92	cDC1-Ccl22
Cbfa2t3	3.32893e-94	1.49193	0.641	0.242	6.36259e-90	cDC1-Ccl22
Tmem176b	3.97626e-94	1.7105	0.619	0.212	7.59982e-90	cDC1-Ccl22
Marcksl1	1.95881e-93	1.98828	0.714	0.378	3.74388e-89	cDC1-Ccl22
Avpi1	4.14522e-90	1.17989	0.522	0.164	7.92276e-86	cDC1-Ccl22
Map3k14	1.85879e-88	1.27414	0.532	0.173	3.5527e-84	cDC1-Ccl22
Ccl5	2.09295e-86	3.15368	0.705	0.33	4.00026e-82	cDC1-Ccl22
Gm38115	4.85939e-86	0.647769	0.332	0.065	9.28775e-82	cDC1-Ccl22
Gm13546	2.72011e-85	1.29677	0.349	0.073	5.19894e-81	cDC1-Ccl22
Pdcd1lg2	6.8527e-85	0.855625	0.378	0.085	1.30976e-80	cDC1-Ccl22
Prnp	1.06288e-84	1.21324	0.33	0.066	2.03147e-80	cDC1-Ccl22
Pik3r1	2.44836e-84	1.81396	0.77	0.529	4.67955e-80	cDC1-Ccl22
Tmem39a	6.10429e-84	1.14458	0.505	0.167	1.16671e-79	cDC1-Ccl22
Relb	1.84012e-80	1.89974	0.649	0.344	3.51703e-76	cDC1-Ccl22
Traf1	6.69749e-80	1.73111	0.727	0.453	1.28009e-75	cDC1-Ccl22
Actg1	2.65237e-79	0.96762	0.986	0.967	5.06947e-75	cDC1-Ccl22
Pcgf5	8.71278e-79	1.88025	0.681	0.407	1.66527e-74	cDC1-Ccl22
Tuba1a	1.52047e-77	1.83391	0.673	0.361	2.90608e-73	cDC1-Ccl22
Syngr2	2.72715e-77	1.74807	0.784	0.689	5.2124e-73	cDC1-Ccl22
Psme1	8.06534e-77	1.50846	0.827	0.745	1.54153e-72	cDC1-Ccl22
Fchsd2	1.27293e-76	1.06304	0.511	0.175	2.43296e-72	cDC1-Ccl22
Cd40	1.60983e-76	1.34754	0.492	0.163	3.07687e-72	cDC1-Ccl22
Cnn2	4.48196e-76	1.73232	0.692	0.406	8.56636e-72	cDC1-Ccl22
Grasp	9.01108e-75	1.13858	0.505	0.17	1.72229e-70	cDC1-Ccl22
Sub1	1.89893e-74	1.39376	0.841	0.808	3.62942e-70	cDC1-Ccl22
Cytip	3.66314e-74	1.30038	0.895	0.7	7.00136e-70	cDC1-Ccl22
Sh3bp4	1.31644e-73	0.614779	0.376	0.098	2.51611e-69	cDC1-Ccl22
Zmynd15	7.53422e-72	2.10722	0.562	0.25	1.44001e-67	cDC1-Ccl22
Nectin1	1.98216e-70	0.723591	0.411	0.113	3.7885e-66	cDC1-Ccl22
Aebp2	8.17784e-70	1.43202	0.735	0.528	1.56303e-65	cDC1-Ccl22
Itga4	1.66202e-69	1.4627	0.784	0.598	3.17661e-65	cDC1-Ccl22
Stxbp6	4.52964e-69	0.620841	0.254	0.046	8.6575e-65	cDC1-Ccl22
Wnk1	3.18644e-68	1.37136	0.832	0.789	6.09025e-64	cDC1-Ccl22
Idi1	1.49347e-67	1.43161	0.5	0.185	2.85446e-63	cDC1-Ccl22
Cd83	1.93231e-67	1.33419	0.77	0.52	3.69322e-63	cDC1-Ccl22
St8sia4	1.7201e-66	1.64742	0.686	0.392	3.28764e-62	cDC1-Ccl22
Nr4a3	5.96982e-66	1.63862	0.768	0.525	1.14101e-61	cDC1-Ccl22
Rps19	7.06057e-66	0.931848	0.951	0.943	1.34949e-61	cDC1-Ccl22
Swap70	7.64343e-66	1.65224	0.627	0.357	1.46089e-61	cDC1-Ccl22
Lrrk1	8.35178e-66	1.35854	0.619	0.335	1.59628e-61	cDC1-Ccl22
Anxa3	3.03141e-64	1.74612	0.676	0.436	5.79394e-60	cDC1-Ccl22
Rcsd1	4.19637e-64	1.06174	0.457	0.162	8.02052e-60	cDC1-Ccl22
Bcl2a1d	1.05259e-63	1.59241	0.765	0.661	2.01182e-59	cDC1-Ccl22
Foxp4	1.2337e-62	0.633393	0.411	0.132	2.35796e-58	cDC1-Ccl22
Myo1g	6.91837e-62	1.60239	0.686	0.502	1.32231e-57	cDC1-Ccl22
Mxd1	1.77368e-61	1.54845	0.7	0.437	3.39003e-57	cDC1-Ccl22
Ccser2	4.55323e-61	0.948983	0.511	0.217	8.70258e-57	cDC1-Ccl22
Strbp	4.89665e-61	0.638816	0.373	0.107	9.35896e-57	cDC1-Ccl22
Sema6d	1.28373e-60	0.881521	0.284	0.065	2.45359e-56	cDC1-Ccl22
Grk3	1.81822e-59	1.15943	0.568	0.269	3.47516e-55	cDC1-Ccl22
Rps27l	2.30894e-59	1.58486	0.816	0.783	4.41307e-55	cDC1-Ccl22
Klrk1	1.03196e-58	0.765495	0.324	0.082	1.97238e-54	cDC1-Ccl22
Zbtb10	1.33759e-58	0.602882	0.259	0.055	2.55654e-54	cDC1-Ccl22
Psme2	1.5703e-58	1.58416	0.765	0.701	3.00132e-54	cDC1-Ccl22
Jak2	4.30261e-58	1.47571	0.708	0.525	8.22358e-54	cDC1-Ccl22
Sdhaf1	1.01305e-57	0.886246	0.459	0.181	1.93624e-53	cDC1-Ccl22
Il15ra	1.23921e-57	0.851792	0.357	0.108	2.3685e-53	cDC1-Ccl22
Net1	3.27613e-57	1.39417	0.624	0.305	6.26167e-53	cDC1-Ccl22
H2afz	1.07474e-56	1.15746	0.9	0.866	2.05415e-52	cDC1-Ccl22
Ncoa7	5.4224e-56	1.60835	0.524	0.253	1.03638e-51	cDC1-Ccl22
Tmem131l	7.0835e-56	1.19767	0.532	0.259	1.35387e-51	cDC1-Ccl22
Map4k4	2.64099e-54	1.47649	0.757	0.667	5.04772e-50	cDC1-Ccl22
Mtmr4	4.04722e-54	0.66076	0.362	0.115	7.73545e-50	cDC1-Ccl22
Adora2a	1.35758e-53	0.890789	0.503	0.218	2.59474e-49	cDC1-Ccl22
4930523C07Rik	1.82121e-53	1.05115	0.649	0.36	3.48087e-49	cDC1-Ccl22
Cblb	1.87175e-53	1.27482	0.557	0.291	3.57747e-49	cDC1-Ccl22
Rel	2.80563e-53	1.22803	0.808	0.753	5.36241e-49	cDC1-Ccl22
Rpsa	2.83816e-53	0.785881	0.976	0.962	5.42458e-49	cDC1-Ccl22
S100a4	3.97904e-53	1.69498	0.741	0.502	7.60513e-49	cDC1-Ccl22
Apobec3	1.67409e-52	1.2976	0.616	0.373	3.19968e-48	cDC1-Ccl22
Snhg15	2.48452e-52	1.14545	0.527	0.254	4.74866e-48	cDC1-Ccl22
Bhlhe40	9.47389e-52	1.09994	0.805	0.669	1.81075e-47	cDC1-Ccl22
Malat1	2.84188e-51	1.13617	1	0.991	5.43168e-47	cDC1-Ccl22
Kif21b	3.28403e-51	0.731145	0.441	0.172	6.27676e-47	cDC1-Ccl22
Casp3	6.99623e-51	1.13802	0.53	0.269	1.33719e-46	cDC1-Ccl22
Flrt3	1.53885e-50	0.97352	0.378	0.124	2.94121e-46	cDC1-Ccl22
Gbp5	2.164e-50	0.714423	0.419	0.15	4.13605e-46	cDC1-Ccl22
Ktn1	5.73167e-50	1.48932	0.595	0.363	1.09549e-45	cDC1-Ccl22
Fam49a	2.28036e-49	1.10032	0.573	0.315	4.35846e-45	cDC1-Ccl22
Bcl2a1b	2.98162e-49	1.30163	0.808	0.764	5.69878e-45	cDC1-Ccl22
Clic4	5.77147e-49	1.1064	0.832	0.767	1.1031e-44	cDC1-Ccl22
Calm1	1.83941e-48	1.21274	0.943	0.928	3.51566e-44	cDC1-Ccl22
Psmb8	3.62844e-48	1.28634	0.786	0.768	6.93504e-44	cDC1-Ccl22
Rassf2	6.4617e-48	0.979138	0.557	0.305	1.23502e-43	cDC1-Ccl22
Phlpp1	9.56868e-48	0.646249	0.43	0.173	1.82886e-43	cDC1-Ccl22
Selplg	3.24339e-47	1.12956	0.754	0.71	6.19909e-43	cDC1-Ccl22
Pmaip1	1.92682e-46	1.2838	0.589	0.34	3.68273e-42	cDC1-Ccl22
Btg1	8.34875e-46	0.687836	0.97	0.949	1.5957e-41	cDC1-Ccl22
Fam177a	8.0171e-45	0.841236	0.392	0.156	1.53231e-40	cDC1-Ccl22
Bmp2k	1.27311e-44	1.41458	0.681	0.567	2.43329e-40	cDC1-Ccl22
Ndrg1	3.09515e-44	0.966576	0.419	0.175	5.91576e-40	cDC1-Ccl22
Ccdc88a	3.41896e-44	1.11648	0.784	0.633	6.53465e-40	cDC1-Ccl22
Tspan13	4.93635e-44	0.793575	0.519	0.238	9.43485e-40	cDC1-Ccl22
Epsti1	5.43039e-44	2.31232	0.638	0.476	1.03791e-39	cDC1-Ccl22
Nostrin	6.81737e-44	0.857214	0.378	0.148	1.303e-39	cDC1-Ccl22
Ly75	1.50641e-43	1.01171	0.581	0.28	2.87921e-39	cDC1-Ccl22
Rps11	4.64165e-43	0.663554	0.949	0.941	8.87158e-39	cDC1-Ccl22
Uap1	1.26761e-42	1.31625	0.559	0.335	2.42279e-38	cDC1-Ccl22
Ccnd2	1.30168e-42	1.28715	0.678	0.402	2.4879e-38	cDC1-Ccl22
Ogfrl1	2.63396e-42	1.44772	0.605	0.448	5.03429e-38	cDC1-Ccl22
Arl5c	2.81262e-42	1.17177	0.538	0.293	5.37575e-38	cDC1-Ccl22
Fabp5	3.91117e-42	1.29844	0.849	0.707	7.47542e-38	cDC1-Ccl22
H2-M2	4.44809e-42	0.898562	0.273	0.076	8.50163e-38	cDC1-Ccl22
Glipr2	9.69352e-42	1.49398	0.595	0.393	1.85272e-37	cDC1-Ccl22
H2-Eb1	1.65426e-41	0.987216	0.916	0.705	3.16179e-37	cDC1-Ccl22
Iscu	2.81262e-41	1.33028	0.662	0.588	5.37576e-37	cDC1-Ccl22
Cd274	2.92893e-41	1.13679	0.716	0.595	5.59806e-37	cDC1-Ccl22
Srgn	7.03923e-41	0.858576	0.911	0.867	1.34541e-36	cDC1-Ccl22
H2-DMb2	2.96271e-40	0.980487	0.368	0.138	5.66263e-36	cDC1-Ccl22
Tpm1	3.73431e-40	0.854801	0.492	0.251	7.13738e-36	cDC1-Ccl22
Nfkb2	1.02601e-39	1.08673	0.646	0.524	1.961e-35	cDC1-Ccl22
Gucd1	2.07643e-39	0.780774	0.443	0.215	3.96868e-35	cDC1-Ccl22
Insl6	3.03111e-39	0.627618	0.286	0.094	5.79336e-35	cDC1-Ccl22
Cd74	4.38969e-39	0.703416	0.997	0.888	8.39001e-35	cDC1-Ccl22
Cpne2	8.01152e-39	0.989526	0.449	0.221	1.53124e-34	cDC1-Ccl22
Il21r	8.157e-39	1.03199	0.543	0.317	1.55905e-34	cDC1-Ccl22
Gpr183	2.6397e-38	1.35401	0.4	0.171	5.04527e-34	cDC1-Ccl22
Dapp1	1.27718e-37	0.877754	0.535	0.31	2.44108e-33	cDC1-Ccl22
Rasa2	2.79893e-36	1.16787	0.5	0.288	5.3496e-32	cDC1-Ccl22
Actn1	3.48672e-36	1.11861	0.592	0.363	6.66416e-32	cDC1-Ccl22
Zfand6	5.30178e-36	1.32081	0.651	0.575	1.01333e-31	cDC1-Ccl22
Gadd45b	1.16992e-35	1.27678	0.686	0.554	2.23607e-31	cDC1-Ccl22
Rab8b	1.66758e-35	1.08893	0.746	0.725	3.18725e-31	cDC1-Ccl22
Trim35	4.82474e-35	1.08326	0.543	0.35	9.22153e-31	cDC1-Ccl22
Psmb9	6.76348e-35	1.29381	0.678	0.624	1.2927e-30	cDC1-Ccl22
Htra2	8.91547e-35	0.869787	0.495	0.292	1.70401e-30	cDC1-Ccl22
Ssh1	1.56562e-34	0.880259	0.492	0.29	2.99237e-30	cDC1-Ccl22
Gfpt1	2.737e-34	1.13662	0.592	0.43	5.23122e-30	cDC1-Ccl22
Hsf2	8.97626e-34	0.724895	0.319	0.127	1.71563e-29	cDC1-Ccl22
Dok1	1.59204e-33	0.691226	0.414	0.202	3.04286e-29	cDC1-Ccl22
Plxnc1	3.59045e-33	1.16135	0.6	0.459	6.86243e-29	cDC1-Ccl22
H2-Aa	6.45979e-32	0.787549	0.932	0.781	1.23466e-27	cDC1-Ccl22
Csrp1	8.57848e-32	0.766483	0.446	0.24	1.6396e-27	cDC1-Ccl22
Gpr132	1.45177e-31	0.930652	0.584	0.394	2.77477e-27	cDC1-Ccl22
Mrtfa	4.0326e-31	0.785294	0.441	0.242	7.70752e-27	cDC1-Ccl22
Cxcl16	7.84012e-31	0.812016	0.776	0.605	1.49848e-26	cDC1-Ccl22
N4bp2l1	8.05045e-31	0.874356	0.438	0.236	1.53868e-26	cDC1-Ccl22
Hivep1	2.30091e-30	0.99116	0.511	0.338	4.39772e-26	cDC1-Ccl22
Id2	1.29528e-29	1.05934	0.732	0.651	2.47566e-25	cDC1-Ccl22
H2-Q7	1.47125e-29	0.907604	0.773	0.72	2.81201e-25	cDC1-Ccl22
Tnfrsf11a	1.15568e-28	0.647795	0.424	0.235	2.20886e-24	cDC1-Ccl22
Gtpbp1	1.34881e-28	0.671946	0.392	0.205	2.57797e-24	cDC1-Ccl22
Akap13	1.49876e-28	0.687268	0.816	0.8	2.86459e-24	cDC1-Ccl22
Lpcat1	1.95518e-28	0.637945	0.359	0.17	3.73694e-24	cDC1-Ccl22
Icosl	2.73079e-28	0.624867	0.284	0.111	5.21937e-24	cDC1-Ccl22
Sumo2	5.52257e-28	0.799888	0.705	0.743	1.05553e-23	cDC1-Ccl22
Il7r	5.52529e-28	0.795736	0.611	0.378	1.05605e-23	cDC1-Ccl22
Ddx6	8.80359e-28	0.675147	0.778	0.778	1.68263e-23	cDC1-Ccl22
Stat5a	1.11538e-27	0.698605	0.376	0.185	2.13183e-23	cDC1-Ccl22
Mllt6	1.13293e-27	0.75121	0.514	0.329	2.16538e-23	cDC1-Ccl22
Rrad	1.28483e-27	0.600692	0.284	0.11	2.4557e-23	cDC1-Ccl22
Stk4	1.46186e-27	0.934902	0.649	0.602	2.79404e-23	cDC1-Ccl22
Fyn	1.13446e-26	0.612026	0.492	0.274	2.16829e-22	cDC1-Ccl22
Lactb	1.18314e-26	1.16917	0.562	0.457	2.26134e-22	cDC1-Ccl22
Arhgap30	1.50781e-26	0.793385	0.732	0.687	2.88188e-22	cDC1-Ccl22
Spsb1	1.0464e-25	0.664412	0.386	0.204	1.99999e-21	cDC1-Ccl22
Tapbpl	1.18188e-25	0.863959	0.438	0.261	2.25893e-21	cDC1-Ccl22
Arl5a	3.95848e-25	1.07402	0.576	0.478	7.56585e-21	cDC1-Ccl22
Tubb5	4.25526e-25	0.914788	0.741	0.71	8.13309e-21	cDC1-Ccl22
Nav1	5.05225e-25	0.743931	0.457	0.269	9.65637e-21	cDC1-Ccl22
Pfkfb3	6.16743e-25	1.18578	0.481	0.323	1.17878e-20	cDC1-Ccl22
Cdc42ep3	8.05382e-25	0.875829	0.5	0.314	1.53933e-20	cDC1-Ccl22
Icam1	8.28022e-25	1.06602	0.568	0.415	1.5826e-20	cDC1-Ccl22
Pmvk	1.01799e-24	0.936745	0.446	0.273	1.94568e-20	cDC1-Ccl22
Ccl24	1.81883e-24	1.06558	0.108	0.023	3.47633e-20	cDC1-Ccl22
Rab21	2.37222e-24	0.90459	0.643	0.644	4.53402e-20	cDC1-Ccl22
Myl6	2.94412e-24	0.603745	0.886	0.89	5.62709e-20	cDC1-Ccl22
Polb	3.08707e-24	0.868943	0.486	0.336	5.90032e-20	cDC1-Ccl22
2410006H16Rik	4.56818e-24	1.29781	0.576	0.456	8.73116e-20	cDC1-Ccl22
Mob3a	5.4449e-24	0.70242	0.478	0.326	1.04068e-19	cDC1-Ccl22
Tpm4	6.79807e-24	0.785099	0.727	0.718	1.29932e-19	cDC1-Ccl22
Rnf19b	8.44041e-24	0.985119	0.681	0.629	1.61322e-19	cDC1-Ccl22
Kdm2b	2.73978e-23	0.76372	0.416	0.244	5.23655e-19	cDC1-Ccl22
Bcl2a1a	3.7217e-23	1.07354	0.643	0.618	7.11329e-19	cDC1-Ccl22
Mif4gd	3.84099e-23	0.843279	0.505	0.368	7.34128e-19	cDC1-Ccl22
Rassf3	9.47986e-23	0.831557	0.676	0.581	1.81189e-18	cDC1-Ccl22
Tmcc3	9.66644e-23	0.766788	0.576	0.417	1.84755e-18	cDC1-Ccl22
Lima1	1.12365e-22	0.884092	0.511	0.329	2.14763e-18	cDC1-Ccl22
Etv6	2.0497e-22	0.919769	0.581	0.508	3.91759e-18	cDC1-Ccl22
Mthfd2	2.2636e-22	0.768412	0.454	0.282	4.32641e-18	cDC1-Ccl22
Adap1	2.43233e-22	0.906469	0.519	0.406	4.64891e-18	cDC1-Ccl22
Spred1	8.17507e-22	0.899052	0.522	0.402	1.5625e-17	cDC1-Ccl22
Arhgap31	2.25105e-21	1.0045	0.603	0.52	4.30243e-17	cDC1-Ccl22
Gas5	2.49099e-21	0.989186	0.654	0.606	4.76103e-17	cDC1-Ccl22
Herpud1	3.30303e-21	0.764848	0.573	0.403	6.31308e-17	cDC1-Ccl22
Dynll2	4.88201e-21	0.821735	0.478	0.335	9.33099e-17	cDC1-Ccl22
Filip1l	5.02275e-21	0.854877	0.619	0.541	9.59999e-17	cDC1-Ccl22
Atrx	8.01118e-21	0.859609	0.724	0.7	1.53118e-16	cDC1-Ccl22
Cd63	2.55513e-20	0.784124	0.703	0.563	4.88363e-16	cDC1-Ccl22
H2-Q6	5.48682e-20	0.907672	0.624	0.531	1.0487e-15	cDC1-Ccl22
Map3k1	5.60861e-20	0.830712	0.576	0.486	1.07197e-15	cDC1-Ccl22
Arl4c	6.35101e-20	0.843999	0.63	0.526	1.21387e-15	cDC1-Ccl22
Ptger4	7.4952e-20	0.879143	0.519	0.39	1.43256e-15	cDC1-Ccl22
Tes	1.44838e-19	0.891568	0.603	0.497	2.7683e-15	cDC1-Ccl22
Sri	1.5867e-19	0.814162	0.659	0.7	3.03266e-15	cDC1-Ccl22
Zbtb18	6.5376e-19	0.757893	0.489	0.362	1.24953e-14	cDC1-Ccl22
Rap2b	9.76196e-19	1.16004	0.584	0.548	1.8658e-14	cDC1-Ccl22
Irf8	1.48094e-18	1.48743	0.624	0.655	2.83052e-14	cDC1-Ccl22
Rgs10	1.89831e-17	0.913639	0.627	0.585	3.62824e-13	cDC1-Ccl22
Txndc17	2.07455e-17	1.45256	0.676	0.708	3.96509e-13	cDC1-Ccl22
Ctnna1	2.79716e-17	0.850196	0.622	0.603	5.34621e-13	cDC1-Ccl22
H2-T23	3.02481e-17	0.632956	0.714	0.74	5.78132e-13	cDC1-Ccl22
Dusp5	3.14172e-17	0.821547	0.673	0.639	6.00478e-13	cDC1-Ccl22
Hist1h1c	7.10526e-17	0.886566	0.503	0.358	1.35803e-12	cDC1-Ccl22
Cd80	7.21449e-17	0.810165	0.478	0.357	1.3789e-12	cDC1-Ccl22
Dennd4a	8.80567e-17	0.731647	0.754	0.77	1.68303e-12	cDC1-Ccl22
Dennd5a	1.00546e-16	0.756487	0.549	0.48	1.92174e-12	cDC1-Ccl22
Etnk1	1.01304e-16	0.704541	0.519	0.409	1.93622e-12	cDC1-Ccl22
Bcl7c	1.77188e-16	0.633496	0.484	0.383	3.3866e-12	cDC1-Ccl22
Pkib	3.69955e-16	1.53177	0.5	0.428	7.07095e-12	cDC1-Ccl22
Mfhas1	4.04589e-16	0.606224	0.408	0.271	7.73291e-12	cDC1-Ccl22
Fas	5.03719e-16	0.635342	0.395	0.253	9.62757e-12	cDC1-Ccl22
Ostf1	5.33271e-16	0.620517	0.73	0.78	1.01924e-11	cDC1-Ccl22
Slamf7	5.35499e-16	0.662577	0.573	0.443	1.0235e-11	cDC1-Ccl22
Tagln2	5.36787e-16	0.920694	0.803	0.826	1.02596e-11	cDC1-Ccl22
Fnbp1	5.59482e-16	1.02549	0.592	0.571	1.06934e-11	cDC1-Ccl22
Stat3	5.9902e-16	0.826797	0.635	0.679	1.14491e-11	cDC1-Ccl22
Rap2a	7.26969e-16	0.874436	0.568	0.513	1.38946e-11	cDC1-Ccl22
Tnfaip8	1.52801e-15	0.729588	0.638	0.654	2.92049e-11	cDC1-Ccl22
Ube2l6	1.77528e-15	0.696379	0.416	0.297	3.3931e-11	cDC1-Ccl22
Nuak2	2.15266e-15	0.642078	0.481	0.364	4.11437e-11	cDC1-Ccl22
Gbp2	2.63965e-15	0.64836	0.465	0.327	5.04516e-11	cDC1-Ccl22
Psmg4	9.58756e-15	0.756765	0.486	0.397	1.83247e-10	cDC1-Ccl22
Uvrag	1.53165e-14	0.719352	0.551	0.506	2.92744e-10	cDC1-Ccl22
Ccdc6	2.17222e-14	0.612771	0.381	0.257	4.15177e-10	cDC1-Ccl22
Rala	3.73724e-14	0.672341	0.614	0.622	7.14299e-10	cDC1-Ccl22
Tnip3	6.55853e-14	0.742162	0.524	0.4	1.25353e-09	cDC1-Ccl22
Atox1	7.14563e-14	0.635285	0.741	0.776	1.36574e-09	cDC1-Ccl22
Mrpl14	7.63209e-14	0.724292	0.557	0.527	1.45872e-09	cDC1-Ccl22
Mir155hg	9.43204e-14	0.700958	0.341	0.212	1.80275e-09	cDC1-Ccl22
Clec2d	1.50707e-13	0.79241	0.541	0.465	2.88047e-09	cDC1-Ccl22
Ikbkb	1.76116e-13	0.687049	0.63	0.631	3.3661e-09	cDC1-Ccl22
Nfkbib	1.76627e-13	0.750717	0.522	0.463	3.37587e-09	cDC1-Ccl22
Irf1	3.07395e-13	0.642102	0.473	0.358	5.87525e-09	cDC1-Ccl22
H2-Q4	4.01423e-13	0.757209	0.608	0.577	7.6724e-09	cDC1-Ccl22
Inpp5b	4.12541e-13	0.60316	0.316	0.203	7.8849e-09	cDC1-Ccl22
Gtf2a1	4.84986e-13	0.749615	0.508	0.446	9.26953e-09	cDC1-Ccl22
Ppdpf	5.01094e-13	0.821864	0.457	0.386	9.5774e-09	cDC1-Ccl22
Birc3	9.93857e-13	0.669017	0.565	0.514	1.89956e-08	cDC1-Ccl22
Supt4a	1.10294e-12	0.664604	0.589	0.607	2.10806e-08	cDC1-Ccl22
Ttyh3	1.54235e-12	0.790865	0.457	0.384	2.94789e-08	cDC1-Ccl22
Nfkb1	2.12888e-12	0.714029	0.7	0.73	4.06894e-08	cDC1-Ccl22
Eps15	3.76674e-12	0.615574	0.546	0.505	7.19937e-08	cDC1-Ccl22
Brk1	5.15482e-12	0.636119	0.662	0.726	9.85241e-08	cDC1-Ccl22
Plaat3	5.23171e-12	0.954487	0.4	0.312	9.99937e-08	cDC1-Ccl22
Dleu2	7.60358e-12	0.703645	0.584	0.521	1.45327e-07	cDC1-Ccl22
Nub1	1.10254e-11	0.66059	0.508	0.465	2.10728e-07	cDC1-Ccl22
Gyg	1.26307e-11	1.02252	0.508	0.455	2.41411e-07	cDC1-Ccl22
Arhgap45	2.85962e-11	0.641576	0.554	0.503	5.46559e-07	cDC1-Ccl22
Nap1l1	4.45968e-11	0.652096	0.714	0.759	8.52379e-07	cDC1-Ccl22
Tyk2	1.0558e-10	0.61064	0.395	0.302	2.01795e-06	cDC1-Ccl22
Sod1	1.44343e-10	0.613866	0.643	0.674	2.75883e-06	cDC1-Ccl22
Mbp	1.48901e-10	0.62708	0.422	0.335	2.84594e-06	cDC1-Ccl22
Ccdc50	1.54089e-10	0.684659	0.57	0.569	2.9451e-06	cDC1-Ccl22
Smarce1	1.66206e-10	0.752957	0.557	0.572	3.1767e-06	cDC1-Ccl22
Cd86	1.7512e-10	0.740715	0.522	0.474	3.34707e-06	cDC1-Ccl22
Tank	3.0959e-10	0.617351	0.538	0.507	5.91719e-06	cDC1-Ccl22
Tubb2a	3.24177e-10	0.713311	0.419	0.335	6.196e-06	cDC1-Ccl22
Ahcyl2	4.87362e-10	0.603164	0.441	0.366	9.31496e-06	cDC1-Ccl22
Tspo	5.23507e-10	0.682878	0.724	0.772	1.00058e-05	cDC1-Ccl22
Gpbp1	8.71635e-10	0.669014	0.595	0.609	1.66596e-05	cDC1-Ccl22
Zfas1	2.73589e-09	0.673492	0.435	0.358	5.22911e-05	cDC1-Ccl22
Specc1	3.9985e-09	0.833125	0.446	0.404	7.64234e-05	cDC1-Ccl22
Vwa5a	4.74213e-09	0.818835	0.519	0.522	9.06362e-05	cDC1-Ccl22
Phf11b	7.37035e-09	0.672711	0.411	0.331	0.000140869	cDC1-Ccl22
Gtpbp4	9.74259e-09	0.803475	0.522	0.514	0.00018621	cDC1-Ccl22
Akap9	1.21049e-08	0.764781	0.519	0.487	0.00023136	cDC1-Ccl22
Rnf115	1.46704e-08	0.658487	0.508	0.507	0.000280395	cDC1-Ccl22
AW112010	2.17055e-08	0.939557	0.597	0.621	0.000414857	cDC1-Ccl22
Itm2c	4.41304e-08	0.624673	0.616	0.616	0.000843464	cDC1-Ccl22
Plscr1	4.89236e-08	0.619839	0.438	0.387	0.000935076	cDC1-Ccl22
Epb41	2.03398e-07	0.753927	0.449	0.417	0.00388755	cDC1-Ccl22
Prex1	2.39571e-07	0.61167	0.578	0.619	0.00457892	cDC1-Ccl22
Ccnd1	1.5471e-06	0.719632	0.211	0.132	0.0295697	cDC1-Ccl22
Gclc	3.01008e-06	1.23129	0.33	0.275	0.0575317	cDC1-Ccl22
Pcyt1a	7.14403e-06	0.8062	0.419	0.42	0.136544	cDC1-Ccl22
Eloc	8.10485e-06	0.603346	0.557	0.592	0.154908	cDC1-Ccl22
Selenom	1.70668e-05	0.893625	0.216	0.153	0.326197	cDC1-Ccl22
Rnaset2a	2.30484e-05	1.24823	0.543	0.61	0.440525	cDC1-Ccl22
S100a9	0.00061509	0.624564	0.414	0.37	1	cDC1-Ccl22
Gm26917	0.00281277	0.670786	0.438	0.581	1	cDC1-Ccl22
G0s2	0.0046449	0.856518	0.143	0.104	1	cDC1-Ccl22
Cd209a	0	2.31536	0.467	0.012	0	cDC2-Cd209a
Klrd1	0	1.65016	0.564	0.036	0	cDC2-Cd209a
Kmo	0	1.35918	0.636	0.036	0	cDC2-Cd209a
Ctnnd2	0	0.797066	0.417	0.005	0	cDC2-Cd209a
Flt3	1.00236e-242	1.01001	0.539	0.051	1.9158e-238	cDC2-Cd209a
Cd7	2.30075e-237	1.23635	0.307	0.014	4.39742e-233	cDC2-Cd209a
Dpp4	2.06751e-236	0.867075	0.596	0.067	3.95164e-232	cDC2-Cd209a
H2-Oa	8.38562e-231	1.1704	0.552	0.061	1.60274e-226	cDC2-Cd209a
Ckb	8.24809e-222	1.7554	0.734	0.127	1.57646e-217	cDC2-Cd209a
1700025G04Rik	8.1237e-207	0.864977	0.577	0.077	1.55268e-202	cDC2-Cd209a
Siglecg	2.251e-195	0.672949	0.395	0.034	4.30233e-191	cDC2-Cd209a
Kit	1.53061e-191	0.983587	0.483	0.055	2.92545e-187	cDC2-Cd209a
Ccnd1	2.38851e-187	1.57964	0.661	0.115	4.56516e-183	cDC2-Cd209a
H2-DMb2	1.15584e-181	1.58087	0.677	0.128	2.20917e-177	cDC2-Cd209a
Mgl2	4.07309e-176	1.99112	0.379	0.036	7.7849e-172	cDC2-Cd209a
Ciita	4.54229e-173	1.39554	0.796	0.192	8.68168e-169	cDC2-Cd209a
H2-Ob	7.05339e-173	0.682229	0.502	0.063	1.34811e-168	cDC2-Cd209a
Cd209e	6.14266e-166	0.926541	0.11	0.001	1.17405e-161	cDC2-Cd209a
P2ry10	7.6434e-165	1.1125	0.734	0.145	1.46088e-160	cDC2-Cd209a
Bcl11a	5.97076e-152	0.965321	0.364	0.037	1.14119e-147	cDC2-Cd209a
Cd209d	1.04362e-149	1.08666	0.157	0.005	1.99466e-145	cDC2-Cd209a
Clec10a	2.26269e-149	1.2293	0.417	0.054	4.32469e-145	cDC2-Cd209a
Klrk1	9.95843e-149	1.03384	0.498	0.077	1.90335e-144	cDC2-Cd209a
S100a4	3.47765e-148	2.56077	0.928	0.496	6.64683e-144	cDC2-Cd209a
Cd74	4.51227e-147	1.89784	1	0.888	8.6243e-143	cDC2-Cd209a
H2-Ab1	1.04706e-144	2.19751	0.994	0.81	2.00124e-140	cDC2-Cd209a
H2-Eb1	3.18092e-144	2.31897	0.981	0.704	6.07969e-140	cDC2-Cd209a
H2-Aa	6.82438e-143	2.05026	0.987	0.779	1.30434e-138	cDC2-Cd209a
Il1r2	1.27741e-136	1.50747	0.649	0.154	2.44151e-132	cDC2-Cd209a
Nectin1	1.99999e-124	0.741858	0.545	0.11	3.82258e-120	cDC2-Cd209a
Gpr171	4.6068e-124	1.18309	0.658	0.165	8.80498e-120	cDC2-Cd209a
Napsa	2.81254e-123	1.8981	0.85	0.402	5.3756e-119	cDC2-Cd209a
Ltb	3.25495e-123	0.877074	0.473	0.079	6.22119e-119	cDC2-Cd209a
Pxdc1	7.36481e-119	0.701657	0.376	0.053	1.40764e-114	cDC2-Cd209a
Klrb1b	2.45629e-117	0.79627	0.389	0.058	4.6947e-113	cDC2-Cd209a
Cbfa2t3	3.02018e-115	1.29134	0.746	0.241	5.77247e-111	cDC2-Cd209a
Rps11	1.69032e-113	1.10245	0.984	0.94	3.23071e-109	cDC2-Cd209a
Ramp3	1.8716e-107	0.610071	0.364	0.053	3.57718e-103	cDC2-Cd209a
Tmem176a	2.4026e-106	1.25805	0.693	0.188	4.59208e-102	cDC2-Cd209a
Ifitm1	1.41618e-102	2.16481	0.53	0.129	2.70675e-98	cDC2-Cd209a
Jaml	2.02386e-102	0.972887	0.599	0.157	3.86821e-98	cDC2-Cd209a
Etv3	4.7342e-102	1.80783	0.843	0.424	9.04848e-98	cDC2-Cd209a
Gfra2	1.24947e-99	0.647637	0.163	0.01	2.38811e-95	cDC2-Cd209a
Tspan13	5.51126e-99	1.14819	0.705	0.233	1.05337e-94	cDC2-Cd209a
Rps27a	3.42733e-98	0.901305	0.994	0.951	6.55066e-94	cDC2-Cd209a
Syngr2	3.76983e-97	1.58452	0.893	0.685	7.20527e-93	cDC2-Cd209a
Rpsa	5.94071e-97	0.874178	0.991	0.962	1.13545e-92	cDC2-Cd209a
Rpl18	1.55265e-96	0.935089	0.966	0.916	2.96758e-92	cDC2-Cd209a
Plbd1	1.68335e-96	1.37387	0.89	0.466	3.21739e-92	cDC2-Cd209a
Tmem176b	1.20161e-95	1.25779	0.708	0.211	2.29664e-91	cDC2-Cd209a
Gng10	1.73849e-93	1.44476	0.818	0.489	3.32277e-89	cDC2-Cd209a
Rpl13	1.20966e-92	0.852236	0.991	0.972	2.31202e-88	cDC2-Cd209a
Rpl18a	2.13439e-92	0.923908	0.991	0.959	4.07946e-88	cDC2-Cd209a
Rps18	4.6144e-92	0.945751	0.975	0.934	8.8195e-88	cDC2-Cd209a
S100a6	1.37481e-91	1.39054	0.953	0.695	2.62768e-87	cDC2-Cd209a
Rps4x	2.06174e-91	0.854033	0.987	0.934	3.9406e-87	cDC2-Cd209a
H2-DMa	8.73239e-90	1.39789	0.9	0.633	1.66902e-85	cDC2-Cd209a
Rps6	1.98908e-89	0.888957	0.966	0.901	3.80173e-85	cDC2-Cd209a
Il4i1	2.80114e-89	0.897235	0.376	0.066	5.35382e-85	cDC2-Cd209a
Rps7	3.66412e-89	0.859957	0.978	0.936	7.00323e-85	cDC2-Cd209a
Grasp	2.26281e-88	1.25952	0.567	0.17	4.32491e-84	cDC2-Cd209a
Rps9	8.53074e-88	0.844403	0.991	0.961	1.63048e-83	cDC2-Cd209a
Rpl21	1.21855e-87	0.863424	0.959	0.913	2.32902e-83	cDC2-Cd209a
Rpl11	2.85646e-87	0.821174	0.981	0.921	5.45956e-83	cDC2-Cd209a
Cst3	5.24814e-87	1.59079	0.975	0.878	1.00308e-82	cDC2-Cd209a
Rpl8	1.4322e-86	0.799991	0.966	0.936	2.73736e-82	cDC2-Cd209a
Rps16	1.98352e-86	0.761106	0.978	0.947	3.7911e-82	cDC2-Cd209a
Fyn	8.38158e-86	0.903456	0.712	0.267	1.60197e-81	cDC2-Cd209a
Rpl13a	8.40463e-86	0.781842	0.984	0.951	1.60638e-81	cDC2-Cd209a
H2afy	1.31429e-84	1.30264	0.9	0.713	2.512e-80	cDC2-Cd209a
Map3k14	9.82372e-84	0.896514	0.577	0.174	1.87761e-79	cDC2-Cd209a
Rpl28	1.37859e-83	0.823433	0.966	0.911	2.6349e-79	cDC2-Cd209a
Rpl26	2.4073e-83	0.773647	0.984	0.928	4.60108e-79	cDC2-Cd209a
Rps10	2.85564e-83	0.741415	0.991	0.945	5.45798e-79	cDC2-Cd209a
Rpl15	3.2068e-83	0.870445	0.956	0.899	6.12915e-79	cDC2-Cd209a
Lsp1	1.25148e-81	1.25671	0.94	0.627	2.39196e-77	cDC2-Cd209a
Rpl9	1.91748e-81	0.787487	0.981	0.932	3.66487e-77	cDC2-Cd209a
Adam23	2.79684e-81	0.667748	0.21	0.023	5.34561e-77	cDC2-Cd209a
Rpl17	4.07146e-81	0.767181	0.984	0.941	7.78179e-77	cDC2-Cd209a
Rps25	2.84012e-80	0.750335	0.978	0.912	5.42833e-76	cDC2-Cd209a
Rpl14	4.09216e-80	0.866381	0.947	0.882	7.82135e-76	cDC2-Cd209a
Gpr183	5.07904e-80	1.04471	0.564	0.166	9.70756e-76	cDC2-Cd209a
Rpl19	9.04685e-79	0.645309	0.981	0.968	1.72912e-74	cDC2-Cd209a
Ifi30	9.61151e-79	1.19478	0.928	0.806	1.83705e-74	cDC2-Cd209a
Rps13	1.00977e-78	0.776981	0.962	0.924	1.92997e-74	cDC2-Cd209a
Rpl10	1.09046e-78	0.842532	0.978	0.916	2.0842e-74	cDC2-Cd209a
Plac8	1.20492e-78	1.62395	0.743	0.316	2.30297e-74	cDC2-Cd209a
Tbc1d4	1.46292e-77	1.38596	0.621	0.212	2.79607e-73	cDC2-Cd209a
Rpl39	1.59872e-77	0.760244	0.975	0.947	3.05563e-73	cDC2-Cd209a
Itgb7	4.6808e-77	0.917377	0.646	0.229	8.94642e-73	cDC2-Cd209a
Olfm1	5.10006e-77	1.1149	0.749	0.361	9.74774e-73	cDC2-Cd209a
Rps24	1.75497e-76	0.644367	0.991	0.979	3.35428e-72	cDC2-Cd209a
Rps5	1.83448e-76	0.792028	0.978	0.934	3.50625e-72	cDC2-Cd209a
Rps3	3.72935e-76	0.727022	0.981	0.925	7.12792e-72	cDC2-Cd209a
Rpl12	1.20349e-75	0.797827	0.984	0.938	2.30023e-71	cDC2-Cd209a
Rps3a1	3.17812e-75	0.70701	0.981	0.957	6.07434e-71	cDC2-Cd209a
Rps15a	3.85241e-75	0.777255	0.962	0.913	7.36311e-71	cDC2-Cd209a
Rpl32	4.609e-75	0.73658	0.978	0.949	8.80919e-71	cDC2-Cd209a
Rpl23a	8.22745e-74	0.709039	0.962	0.916	1.57251e-69	cDC2-Cd209a
Alcam	3.36489e-73	0.998327	0.737	0.35	6.43131e-69	cDC2-Cd209a
Gm2a	2.34981e-72	1.23151	0.912	0.739	4.49118e-68	cDC2-Cd209a
Fau	9.20626e-72	0.672508	0.994	0.971	1.75959e-67	cDC2-Cd209a
Rps29	3.95793e-70	0.635634	0.997	0.987	7.5648e-66	cDC2-Cd209a
Rin3	6.08958e-70	0.86248	0.715	0.32	1.1639e-65	cDC2-Cd209a
Cnn2	7.61178e-70	0.959628	0.781	0.404	1.45484e-65	cDC2-Cd209a
Rps15	1.20769e-69	0.696915	0.969	0.914	2.30826e-65	cDC2-Cd209a
Rps19	5.38283e-69	0.673256	0.991	0.942	1.02882e-64	cDC2-Cd209a
Rps12	6.17198e-69	0.615938	0.987	0.961	1.17965e-64	cDC2-Cd209a
Ifitm2	2.73087e-68	1.52927	0.853	0.603	5.21951e-64	cDC2-Cd209a
Rps23	5.31718e-68	0.650242	0.978	0.942	1.01627e-63	cDC2-Cd209a
Rpl7	5.43393e-68	0.652622	0.956	0.915	1.03859e-63	cDC2-Cd209a
Grk3	2.20887e-67	0.682953	0.674	0.267	4.22182e-63	cDC2-Cd209a
H2-DMb1	2.27751e-67	1.26483	0.862	0.573	4.353e-63	cDC2-Cd209a
Sub1	3.23731e-67	0.94076	0.934	0.805	6.18747e-63	cDC2-Cd209a
Rpl6	3.27888e-67	0.660389	0.978	0.932	6.26693e-63	cDC2-Cd209a
Avpi1	4.11193e-67	0.687102	0.527	0.166	7.85913e-63	cDC2-Cd209a
Rpl27a	9.62251e-67	0.656623	0.975	0.954	1.83915e-62	cDC2-Cd209a
Rack1	1.20074e-65	0.669175	0.972	0.92	2.29497e-61	cDC2-Cd209a
Rpl35a	1.78807e-65	0.601398	0.975	0.941	3.41754e-61	cDC2-Cd209a
Map4k1	8.36923e-65	0.739727	0.502	0.163	1.59961e-60	cDC2-Cd209a
Cldn1	9.15124e-65	0.732513	0.364	0.084	1.74908e-60	cDC2-Cd209a
Runx3	6.58534e-64	1.04631	0.787	0.425	1.25866e-59	cDC2-Cd209a
Rplp0	8.40716e-64	0.666712	0.975	0.951	1.60686e-59	cDC2-Cd209a
Rps8	3.3519e-63	0.604961	0.991	0.967	6.4065e-59	cDC2-Cd209a
Cd52	6.82274e-63	0.961647	0.962	0.849	1.30403e-58	cDC2-Cd209a
Rps14	1.18181e-62	0.604693	0.978	0.958	2.25879e-58	cDC2-Cd209a
Eef1b2	1.48373e-62	0.781336	0.928	0.867	2.83585e-58	cDC2-Cd209a
Jak2	1.68179e-62	1.0198	0.818	0.522	3.21441e-58	cDC2-Cd209a
Ahr	1.94886e-62	0.777188	0.602	0.238	3.72486e-58	cDC2-Cd209a
Rpl30	9.56364e-62	0.615868	0.972	0.928	1.8279e-57	cDC2-Cd209a
Rps26	3.06469e-61	0.627354	0.969	0.916	5.85754e-57	cDC2-Cd209a
Rpl3	3.31027e-61	0.759055	0.969	0.896	6.32692e-57	cDC2-Cd209a
Rpl37	3.71382e-61	0.640174	0.984	0.941	7.09822e-57	cDC2-Cd209a
Rpl10a	1.14132e-60	0.765946	0.944	0.896	2.1814e-56	cDC2-Cd209a
Rpl5	3.04465e-60	0.657495	0.966	0.918	5.81923e-56	cDC2-Cd209a
Rpl4	1.32381e-59	0.688636	0.94	0.866	2.53021e-55	cDC2-Cd209a
Rpl36	1.00194e-58	0.64791	0.966	0.884	1.91502e-54	cDC2-Cd209a
Gpr132	1.04003e-58	0.860917	0.743	0.389	1.9878e-54	cDC2-Cd209a
Limd2	2.52211e-58	0.923041	0.702	0.344	4.82051e-54	cDC2-Cd209a
Itpr1	4.21468e-58	0.674111	0.614	0.265	8.05551e-54	cDC2-Cd209a
Spint1	5.17429e-58	0.812735	0.618	0.275	9.88962e-54	cDC2-Cd209a
Trerf1	1.28005e-57	0.778436	0.599	0.243	2.44656e-53	cDC2-Cd209a
Rpl24	2.68052e-57	0.606121	0.966	0.914	5.12328e-53	cDC2-Cd209a
Dapp1	2.37323e-55	0.783738	0.633	0.308	4.53596e-51	cDC2-Cd209a
Vrk1	5.07766e-55	0.902592	0.658	0.33	9.70493e-51	cDC2-Cd209a
Crip1	2.10558e-54	0.995799	0.959	0.753	4.0244e-50	cDC2-Cd209a
Bri3bp	8.45421e-54	0.638546	0.583	0.255	1.61585e-49	cDC2-Cd209a
H2afz	2.14118e-53	0.852979	0.928	0.865	4.09243e-49	cDC2-Cd209a
Traf1	2.33653e-53	0.946202	0.803	0.451	4.46581e-49	cDC2-Cd209a
Ccr7	8.14713e-53	0.904835	0.417	0.118	1.55716e-48	cDC2-Cd209a
Atox1	2.38679e-52	0.993106	0.884	0.77	4.56187e-48	cDC2-Cd209a
Cenpa	8.20094e-51	0.71808	0.498	0.184	1.56745e-46	cDC2-Cd209a
Cd86	2.05778e-49	0.883883	0.749	0.466	3.93304e-45	cDC2-Cd209a
Wdfy4	6.67247e-49	1.03723	0.699	0.409	1.27531e-44	cDC2-Cd209a
Zmiz2	2.11031e-48	0.770995	0.743	0.469	4.03343e-44	cDC2-Cd209a
Dennd4a	8.91013e-48	0.971334	0.897	0.764	1.70299e-43	cDC2-Cd209a
Fem1c	1.32874e-47	0.873663	0.755	0.499	2.53963e-43	cDC2-Cd209a
Btg2	8.0755e-47	0.972612	0.915	0.792	1.54347e-42	cDC2-Cd209a
Cd83	1.1648e-46	1.08867	0.821	0.519	2.22628e-42	cDC2-Cd209a
Ly86	4.35571e-46	0.71813	0.837	0.516	8.32507e-42	cDC2-Cd209a
Eef1g	8.97762e-46	0.742328	0.875	0.761	1.71589e-41	cDC2-Cd209a
Kdm6b	1.41549e-45	0.934406	0.878	0.697	2.70542e-41	cDC2-Cd209a
Cfp	2.43241e-45	0.969927	0.73	0.455	4.64907e-41	cDC2-Cd209a
Nav1	3.44137e-45	0.651233	0.589	0.265	6.5775e-41	cDC2-Cd209a
Tnip3	4.31204e-44	1.40137	0.69	0.394	8.2416e-40	cDC2-Cd209a
Coro1a	6.51857e-44	0.809427	0.887	0.775	1.24589e-39	cDC2-Cd209a
Eif3f	1.18703e-43	0.663336	0.903	0.754	2.26878e-39	cDC2-Cd209a
Epcam	8.10071e-43	0.61986	0.342	0.101	1.54829e-38	cDC2-Cd209a
Fh1	1.37879e-42	0.649242	0.549	0.273	2.63529e-38	cDC2-Cd209a
Nr4a3	2.03918e-42	1.21242	0.781	0.526	3.89748e-38	cDC2-Cd209a
Ms4a4c	7.92906e-42	0.967365	0.737	0.391	1.51548e-37	cDC2-Cd209a
Jarid2	9.18941e-42	0.68553	0.702	0.413	1.75637e-37	cDC2-Cd209a
Ccnd3	2.01648e-41	0.685521	0.687	0.396	3.8541e-37	cDC2-Cd209a
Pkib	4.43209e-41	0.953789	0.671	0.422	8.47105e-37	cDC2-Cd209a
Bhlhe40	7.96749e-41	1.01581	0.843	0.669	1.52283e-36	cDC2-Cd209a
Cd300a	3.37237e-40	0.826657	0.718	0.448	6.4456e-36	cDC2-Cd209a
Fam49b	3.68512e-40	0.713803	0.875	0.758	7.04338e-36	cDC2-Cd209a
Mbtd1	8.68549e-40	0.639357	0.643	0.365	1.66006e-35	cDC2-Cd209a
Ccl17	1.07799e-39	1.68034	0.382	0.126	2.06037e-35	cDC2-Cd209a
Stap1	1.06048e-38	0.639555	0.699	0.387	2.0269e-34	cDC2-Cd209a
Tpm4	1.98506e-38	0.692221	0.865	0.713	3.79405e-34	cDC2-Cd209a
Rel	2.93798e-38	0.911781	0.884	0.751	5.61537e-34	cDC2-Cd209a
Elmsan1	1.02124e-37	0.74784	0.611	0.355	1.9519e-33	cDC2-Cd209a
Sec61b	1.66298e-37	0.734517	0.878	0.761	3.17846e-33	cDC2-Cd209a
Gas5	2.78434e-37	0.62197	0.828	0.599	5.32171e-33	cDC2-Cd209a
Ccdc12	5.05113e-37	0.73605	0.79	0.615	9.65422e-33	cDC2-Cd209a
Cytip	7.0449e-37	0.718933	0.909	0.701	1.34649e-32	cDC2-Cd209a
Fcgrt	1.68574e-36	0.631551	0.586	0.281	3.22196e-32	cDC2-Cd209a
Pfkp	4.01749e-36	0.683172	0.793	0.555	7.67863e-32	cDC2-Cd209a
Pmaip1	4.23173e-36	0.775794	0.627	0.34	8.08811e-32	cDC2-Cd209a
Lmnb1	5.49851e-36	0.863161	0.727	0.517	1.05093e-31	cDC2-Cd209a
Snx20	8.17978e-36	0.683157	0.834	0.664	1.5634e-31	cDC2-Cd209a
Ccr2	1.2339e-35	0.798594	0.583	0.274	2.35835e-31	cDC2-Cd209a
Gdi2	1.44972e-35	0.679312	0.909	0.819	2.77086e-31	cDC2-Cd209a
Pak1	2.37801e-35	0.645234	0.486	0.235	4.54509e-31	cDC2-Cd209a
Zfp516	4.21172e-35	0.616343	0.608	0.344	8.04986e-31	cDC2-Cd209a
Tuba1a	1.23034e-34	0.619366	0.636	0.364	2.35155e-30	cDC2-Cd209a
Smdt1	3.61442e-34	0.677366	0.878	0.733	6.90824e-30	cDC2-Cd209a
Arid5a	1.09877e-33	0.619993	0.571	0.308	2.10009e-29	cDC2-Cd209a
Hfe	1.66615e-33	0.742037	0.495	0.237	3.1845e-29	cDC2-Cd209a
Pvr	1.66984e-33	0.619018	0.577	0.317	3.19157e-29	cDC2-Cd209a
Il21r	2.42422e-33	0.641059	0.586	0.317	4.6334e-29	cDC2-Cd209a
Selplg	3.4394e-33	0.682415	0.843	0.707	6.57372e-29	cDC2-Cd209a
Srgn	1.22879e-32	0.674707	0.956	0.866	2.34859e-28	cDC2-Cd209a
Hnrnpa1	2.55784e-32	0.607468	0.853	0.706	4.88879e-28	cDC2-Cd209a
Spag9	4.8349e-32	0.670547	0.868	0.715	9.24095e-28	cDC2-Cd209a
Pip4k2a	2.93424e-31	0.748313	0.762	0.605	5.60821e-27	cDC2-Cd209a
Ifitm3	3.37526e-31	1.19452	0.803	0.586	6.45113e-27	cDC2-Cd209a
Cd2ap	7.17992e-31	0.607339	0.74	0.497	1.3723e-26	cDC2-Cd209a
Grb2	1.58973e-29	0.61765	0.85	0.737	3.03845e-25	cDC2-Cd209a
Tnfsf9	4.16038e-28	0.683621	0.357	0.146	7.95174e-24	cDC2-Cd209a
Psmb8	4.23691e-28	0.601181	0.868	0.765	8.09801e-24	cDC2-Cd209a
Vasp	5.08822e-28	0.618899	0.818	0.709	9.72511e-24	cDC2-Cd209a
Map4k4	7.4351e-28	0.771287	0.831	0.665	1.42107e-23	cDC2-Cd209a
Zbtb18	3.08405e-27	0.800047	0.58	0.359	5.89455e-23	cDC2-Cd209a
S100a11	1.1161e-26	0.619606	0.903	0.809	2.1332e-22	cDC2-Cd209a
Neurl3	2.34955e-26	0.630929	0.702	0.457	4.4907e-22	cDC2-Cd209a
Tnfaip8	2.31372e-25	0.631114	0.784	0.648	4.42222e-21	cDC2-Cd209a
Arl4c	2.32051e-24	0.661211	0.755	0.522	4.43518e-20	cDC2-Cd209a
Basp1	2.51716e-24	0.702771	0.821	0.585	4.81104e-20	cDC2-Cd209a
Tcf4	4.18596e-24	0.847343	0.705	0.483	8.00062e-20	cDC2-Cd209a
Orai1	1.93495e-22	0.607859	0.69	0.539	3.69827e-18	cDC2-Cd209a
Ccdc88a	2.01447e-22	0.686462	0.818	0.633	3.85025e-18	cDC2-Cd209a
Malt1	8.11345e-22	0.705197	0.843	0.754	1.55072e-17	cDC2-Cd209a
Marcksl1	5.17058e-17	0.636599	0.58	0.386	9.88253e-13	cDC2-Cd209a
Rap2a	8.61211e-17	0.605399	0.652	0.51	1.64603e-12	cDC2-Cd209a
Bcl2a1d	9.17633e-17	0.734424	0.743	0.663	1.75387e-12	cDC2-Cd209a
Ccnd2	5.34626e-16	0.748066	0.63	0.405	1.02183e-11	cDC2-Cd209a
AA467197	5.72959e-13	0.903456	0.665	0.558	1.0951e-08	cDC2-Cd209a
Ly6a	5.28137e-09	0.729683	0.524	0.386	0.000100943	cDC2-Cd209a
Top2a	0	2.41924	0.725	0.09	0	Cycling-AM
Pclaf	0	1.78367	0.538	0.031	0	Cycling-AM
Birc5	0	1.65724	0.533	0.02	0	Cycling-AM
Cenpf	0	1.65382	0.46	0.014	0	Cycling-AM
Rrm2	0	1.51668	0.406	0.018	0	Cycling-AM
Prc1	0	1.44555	0.477	0.034	0	Cycling-AM
Ube2c	0	1.42053	0.441	0.024	0	Cycling-AM
Cenpe	0	1.40409	0.512	0.034	0	Cycling-AM
Cdca3	0	1.38569	0.479	0.019	0	Cycling-AM
Kif11	0	1.28844	0.432	0.015	0	Cycling-AM
Ccna2	0	1.28319	0.411	0.01	0	Cycling-AM
Anln	0	1.26013	0.516	0.044	0	Cycling-AM
Tpx2	0	1.22721	0.531	0.04	0	Cycling-AM
Ccnb2	0	1.21722	0.39	0.017	0	Cycling-AM
Cdk1	0	1.16127	0.477	0.032	0	Cycling-AM
Nusap1	0	1.15177	0.408	0.015	0	Cycling-AM
Hmmr	0	1.11813	0.354	0.009	0	Cycling-AM
Knl1	0	0.991543	0.39	0.014	0	Cycling-AM
Aspm	0	0.976901	0.324	0.006	0	Cycling-AM
Kif15	0	0.843168	0.371	0.017	0	Cycling-AM
Ccnb1	0	0.838802	0.359	0.012	0	Cycling-AM
Cep55	0	0.806619	0.34	0.009	0	Cycling-AM
Bub1	0	0.723438	0.34	0.006	0	Cycling-AM
Nuf2	0	0.722352	0.312	0.005	0	Cycling-AM
Cit	0	0.667214	0.34	0.014	0	Cycling-AM
Kif4	0	0.612131	0.286	0.008	0	Cycling-AM
Plk1	0	0.602751	0.251	0.004	0	Cycling-AM
Kif20a	6.54694e-306	0.752921	0.286	0.009	1.25132e-301	Cycling-AM
Stmn1	5.85773e-301	2.39004	0.845	0.186	1.11959e-296	Cycling-AM
Kif23	1.63022e-295	1.35955	0.523	0.052	3.11584e-291	Cycling-AM
Foxm1	1.58897e-288	0.690825	0.286	0.01	3.03699e-284	Cycling-AM
Spc24	2.45751e-287	0.67427	0.364	0.021	4.69704e-283	Cycling-AM
Asf1b	1.86492e-268	0.840422	0.458	0.042	3.56443e-264	Cycling-AM
Cdc20	7.73039e-268	0.702468	0.258	0.009	1.47751e-263	Cycling-AM
Kif20b	1.2291e-257	1.00418	0.397	0.031	2.34917e-253	Cycling-AM
Tk1	7.42272e-257	0.830958	0.434	0.039	1.4187e-252	Cycling-AM
Knstrn	2.58897e-255	0.835485	0.383	0.029	4.9483e-251	Cycling-AM
Tacc3	2.68876e-246	0.984084	0.486	0.055	5.13902e-242	Cycling-AM
Racgap1	2.02916e-242	1.22163	0.509	0.063	3.87832e-238	Cycling-AM
Uhrf1	3.30101e-237	0.776797	0.397	0.034	6.30922e-233	Cycling-AM
Mki67	2.20856e-236	2.29198	0.81	0.216	4.22123e-232	Cycling-AM
Ect2	2.12335e-226	0.631561	0.293	0.017	4.05837e-222	Cycling-AM
Diaph3	1.07081e-225	0.648692	0.385	0.035	2.04664e-221	Cycling-AM
Spc25	1.51591e-225	0.818811	0.371	0.032	2.89735e-221	Cycling-AM
Ncapd2	7.11166e-206	0.617652	0.347	0.031	1.35925e-201	Cycling-AM
Chaf1a	1.70022e-201	0.631218	0.383	0.04	3.24962e-197	Cycling-AM
Cip2a	3.80251e-199	0.669091	0.324	0.027	7.26773e-195	Cycling-AM
Mad2l1	2.32372e-195	0.667712	0.394	0.044	4.44133e-191	Cycling-AM
Ccne2	3.16502e-195	0.611635	0.256	0.015	6.0493e-191	Cycling-AM
Rrm1	1.12995e-165	1.40317	0.631	0.164	2.15967e-161	Cycling-AM
Mcm5	4.74364e-160	0.842059	0.455	0.076	9.06652e-156	Cycling-AM
Mcm7	1.67667e-157	0.899378	0.502	0.098	3.20461e-153	Cycling-AM
Cdca8	8.36927e-147	0.820685	0.378	0.056	1.59962e-142	Cycling-AM
Phgdh	1.10534e-145	1.1707	0.624	0.161	2.11264e-141	Cycling-AM
Cks1b	5.41819e-145	1.04428	0.568	0.14	1.03558e-140	Cycling-AM
Ear1	1.99407e-140	1.30272	0.728	0.2	3.81127e-136	Cycling-AM
Bub1b	3.28834e-140	1.01482	0.547	0.132	6.285e-136	Cycling-AM
Krt79	3.2141e-136	1.4004	0.768	0.223	6.14311e-132	Cycling-AM
Ckap2l	4.07202e-135	0.937796	0.401	0.068	7.78284e-131	Cycling-AM
Chil3	1.318e-134	1.56178	0.998	0.805	2.51909e-130	Cycling-AM
Smc2	6.25862e-129	1.25992	0.613	0.192	1.19621e-124	Cycling-AM
Krt19	4.95452e-128	1.0141	0.62	0.157	9.46957e-124	Cycling-AM
Car4	7.25971e-126	1.22885	0.692	0.194	1.38755e-121	Cycling-AM
Lig1	3.69166e-124	0.93863	0.479	0.111	7.05587e-120	Cycling-AM
Smc4	1.9187e-123	1.72649	0.803	0.411	3.66721e-119	Cycling-AM
Dut	7.2405e-121	0.714533	0.441	0.091	1.38388e-116	Cycling-AM
Ptma	9.51497e-118	0.958738	0.991	0.955	1.8186e-113	Cycling-AM
Cenpq	2.43084e-117	0.654165	0.359	0.061	4.64607e-113	Cycling-AM
Ulbp1	1.29405e-114	0.702812	0.404	0.081	2.47331e-110	Cycling-AM
Mcm2	6.76413e-113	0.684968	0.427	0.094	1.29283e-108	Cycling-AM
Tuba1b	2.73194e-112	1.52251	0.906	0.751	5.22155e-108	Cycling-AM
Atp6v0d2	2.80391e-111	1.18011	0.857	0.314	5.35911e-107	Cycling-AM
Wfdc21	2.83062e-111	1.3431	0.779	0.31	5.41016e-107	Cycling-AM
Marco	2.4806e-110	1.43622	0.43	0.09	4.74117e-106	Cycling-AM
Ctsk	1.93383e-105	1.51629	0.826	0.409	3.69613e-101	Cycling-AM
Plet1	9.0288e-103	0.982777	0.857	0.294	1.72568e-98	Cycling-AM
H2afz	2.75623e-102	1.12397	0.972	0.862	5.26799e-98	Cycling-AM
Cd9	3.42292e-102	1.0952	0.972	0.813	6.54223e-98	Cycling-AM
Perp	1.47566e-100	0.718354	0.519	0.135	2.82042e-96	Cycling-AM
Ccl6	9.33146e-100	1.19704	0.986	0.767	1.78352e-95	Cycling-AM
Ear2	1.33161e-99	1.05226	0.88	0.346	2.54511e-95	Cycling-AM
Tubb5	8.28693e-99	1.60847	0.878	0.703	1.58388e-94	Cycling-AM
Mgll	2.51529e-98	0.811769	0.62	0.183	4.80747e-94	Cycling-AM
Lpl	1.15375e-91	1.2473	0.911	0.523	2.20515e-87	Cycling-AM
Incenp	3.68443e-91	1.06053	0.5	0.158	7.04206e-87	Cycling-AM
Ccdc34	7.96828e-91	0.86152	0.528	0.174	1.52298e-86	Cycling-AM
Cd2	1.05532e-90	0.767733	0.636	0.209	2.01704e-86	Cycling-AM
Cidec	7.43615e-88	0.618747	0.538	0.15	1.42127e-83	Cycling-AM
Serpinb1a	1.93045e-87	0.650774	0.521	0.152	3.68966e-83	Cycling-AM
Mrc1	1.45731e-83	1.04473	0.852	0.389	2.78536e-79	Cycling-AM
Slfn9	7.80918e-80	0.616983	0.378	0.096	1.49257e-75	Cycling-AM
Atad2	7.8902e-79	1.26914	0.62	0.294	1.50805e-74	Cycling-AM
Ccdc80	2.87171e-78	0.617751	0.526	0.159	5.4887e-74	Cycling-AM
Syne2	5.19135e-77	0.749208	0.575	0.204	9.92223e-73	Cycling-AM
Ly75	9.6716e-77	0.902203	0.667	0.273	1.84853e-72	Cycling-AM
Cbx5	1.12841e-76	0.868453	0.533	0.208	2.15673e-72	Cycling-AM
Abcd2	8.52033e-74	0.964099	0.667	0.313	1.62849e-69	Cycling-AM
Sort1	1.09443e-71	0.850068	0.692	0.314	2.09178e-67	Cycling-AM
Serpine1	2.89716e-69	0.77936	0.509	0.172	5.53734e-65	Cycling-AM
Klhdc4	5.81558e-69	1.08288	0.756	0.454	1.11153e-64	Cycling-AM
Cks2	7.30185e-69	1.00512	0.66	0.325	1.3956e-64	Cycling-AM
Hist1h1b	1.16631e-68	0.827079	0.261	0.052	2.22917e-64	Cycling-AM
Il18	3.44653e-68	0.769624	0.608	0.255	6.58736e-64	Cycling-AM
Ms4a8a	2.0572e-67	0.869792	0.641	0.283	3.93193e-63	Cycling-AM
Serpinb6a	3.56694e-67	0.667509	0.563	0.213	6.81749e-63	Cycling-AM
Hmgn1	3.22151e-66	0.943865	0.662	0.349	6.15727e-62	Cycling-AM
Cd164	3.30363e-66	1.08302	0.819	0.661	6.31422e-62	Cycling-AM
Dnajc9	2.04928e-65	0.606981	0.448	0.154	3.91679e-61	Cycling-AM
Plk4	9.50402e-65	0.620125	0.369	0.109	1.8165e-60	Cycling-AM
Trf	5.50991e-64	0.952635	0.854	0.54	1.05311e-59	Cycling-AM
Pparg	1.94386e-62	0.646533	0.547	0.214	3.71531e-58	Cycling-AM
Hebp1	1.05092e-60	0.965287	0.683	0.384	2.00862e-56	Cycling-AM
Cd81	4.27005e-60	0.621689	0.615	0.26	8.16134e-56	Cycling-AM
Flt1	1.26173e-59	0.711084	0.634	0.266	2.41154e-55	Cycling-AM
Mcm6	2.06817e-59	0.817784	0.444	0.171	3.95288e-55	Cycling-AM
Mt2	5.24712e-59	0.991589	0.601	0.259	1.00288e-54	Cycling-AM
Hjurp	6.55625e-59	0.669612	0.484	0.186	1.2531e-54	Cycling-AM
Cenpa	2.86464e-58	1.08576	0.465	0.182	5.47519e-54	Cycling-AM
Arl6ip1	4.2542e-58	0.905693	0.852	0.755	8.13106e-54	Cycling-AM
Gm42418	1.18345e-57	0.779923	1	0.999	2.26193e-53	Cycling-AM
Rbl1	1.78989e-57	0.623577	0.465	0.18	3.42102e-53	Cycling-AM
Mt1	2.27348e-57	1.10021	0.847	0.691	4.34531e-53	Cycling-AM
Nucks1	1.26293e-56	1.1479	0.751	0.591	2.41383e-52	Cycling-AM
Hmgb2	1.67263e-56	1.08483	0.871	0.748	3.1969e-52	Cycling-AM
Hmgn2	3.26606e-56	1.02613	0.73	0.546	6.24241e-52	Cycling-AM
Net1	1.34124e-55	0.647995	0.662	0.301	2.56352e-51	Cycling-AM
Cyb561a3	3.08011e-54	0.810278	0.65	0.344	5.88702e-50	Cycling-AM
Pcyox1	4.06428e-54	0.875528	0.613	0.323	7.76806e-50	Cycling-AM
Fen1	2.83641e-53	0.66589	0.444	0.177	5.42123e-49	Cycling-AM
Ccnd2	6.17647e-53	0.774775	0.739	0.397	1.18051e-48	Cycling-AM
Tmpo	1.45133e-52	0.968621	0.655	0.404	2.77393e-48	Cycling-AM
Topbp1	2.12725e-52	0.712856	0.516	0.251	4.06582e-48	Cycling-AM
Abcg1	1.03851e-51	0.803826	0.847	0.706	1.98491e-47	Cycling-AM
Ezh2	1.89321e-51	0.660668	0.458	0.189	3.6185e-47	Cycling-AM
Mcm3	7.62175e-51	0.815571	0.491	0.234	1.45675e-46	Cycling-AM
Dek	1.57563e-50	0.968033	0.772	0.682	3.01151e-46	Cycling-AM
Cbx3	1.06866e-49	0.89084	0.678	0.495	2.04253e-45	Cycling-AM
Prkar2b	1.39619e-49	0.75333	0.587	0.302	2.66853e-45	Cycling-AM
Adipor2	2.13098e-49	0.830812	0.775	0.603	4.07295e-45	Cycling-AM
Mcm4	1.27687e-48	0.63284	0.415	0.168	2.44049e-44	Cycling-AM
Bhlhe41	5.78245e-48	0.649315	0.526	0.237	1.1052e-43	Cycling-AM
Lars2	1.60744e-47	0.917025	0.974	0.918	3.0723e-43	Cycling-AM
H2afv	2.42749e-47	0.951946	0.624	0.373	4.63965e-43	Cycling-AM
Mcemp1	2.44177e-47	0.889762	0.732	0.521	4.66696e-43	Cycling-AM
Sh2d1b1	2.98384e-47	0.634439	0.535	0.249	5.70302e-43	Cycling-AM
Hmgb1	2.85401e-46	0.742061	0.859	0.817	5.45487e-42	Cycling-AM
Nap1l1	1.25394e-45	0.806763	0.796	0.755	2.39666e-41	Cycling-AM
Pcna	1.30938e-45	1.3398	0.707	0.628	2.50261e-41	Cycling-AM
Pdlim1	5.24776e-45	0.708894	0.58	0.288	1.003e-40	Cycling-AM
Ran	6.71282e-45	0.752161	0.777	0.713	1.28302e-40	Cycling-AM
Cybb	3.162e-44	0.679922	0.951	0.854	6.04352e-40	Cycling-AM
F7	6.49288e-44	0.70852	0.758	0.47	1.24098e-39	Cycling-AM
Actn1	6.67416e-44	0.632242	0.636	0.359	1.27563e-39	Cycling-AM
Tcf7l2	1.40503e-42	0.758732	0.721	0.498	2.68544e-38	Cycling-AM
Anp32b	3.33882e-42	0.726128	0.819	0.77	6.38148e-38	Cycling-AM
S100a1	1.96526e-41	0.728942	0.653	0.4	3.75619e-37	Cycling-AM
Sae1	3.44223e-41	0.675851	0.523	0.292	6.57913e-37	Cycling-AM
Pnpla8	2.74722e-39	0.725593	0.725	0.544	5.25077e-35	Cycling-AM
Lmo4	2.07837e-38	0.809049	0.768	0.694	3.97239e-34	Cycling-AM
H2afx	2.64954e-38	0.83046	0.469	0.239	5.06406e-34	Cycling-AM
Rad21	2.89604e-37	0.960605	0.669	0.512	5.5352e-33	Cycling-AM
AU020206	3.86195e-37	0.733106	0.751	0.634	7.38135e-33	Cycling-AM
Slc7a2	6.80032e-37	0.619377	0.768	0.491	1.29974e-32	Cycling-AM
Rangap1	6.91136e-37	0.705851	0.552	0.348	1.32097e-32	Cycling-AM
Cisd1	9.67106e-37	0.810623	0.62	0.421	1.84843e-32	Cycling-AM
Ube2s	1.608e-36	0.973414	0.718	0.61	3.07338e-32	Cycling-AM
Dbf4	2.74699e-35	0.651275	0.434	0.214	5.25033e-31	Cycling-AM
Fam111a	8.21984e-35	0.767253	0.624	0.443	1.57106e-30	Cycling-AM
Dhrs7b	9.951e-35	0.641606	0.545	0.335	1.90194e-30	Cycling-AM
Nceh1	1.36621e-34	0.696733	0.746	0.605	2.61124e-30	Cycling-AM
Selenoh	6.01586e-34	0.705257	0.512	0.301	1.14981e-29	Cycling-AM
Ctnnb1	7.28487e-34	0.674922	0.772	0.692	1.39236e-29	Cycling-AM
Itgax	1.82402e-33	0.603312	0.728	0.479	3.48625e-29	Cycling-AM
Smc6	3.73133e-33	0.710047	0.714	0.584	7.13168e-29	Cycling-AM
Snx10	5.58037e-33	0.637054	0.754	0.678	1.06658e-28	Cycling-AM
Usp1	1.70018e-32	0.721242	0.549	0.372	3.24956e-28	Cycling-AM
Rbbp7	3.8276e-32	0.742813	0.596	0.433	7.31569e-28	Cycling-AM
Scp2	2.44615e-31	0.601746	0.775	0.719	4.67533e-27	Cycling-AM
Dnmt1	3.08818e-31	0.694649	0.554	0.389	5.90245e-27	Cycling-AM
Gsr	2.05963e-29	0.617716	0.707	0.592	3.93656e-25	Cycling-AM
Tubb4b	4.10862e-29	0.883939	0.617	0.45	7.8528e-25	Cycling-AM
Cd302	6.63288e-29	0.627661	0.721	0.608	1.26774e-24	Cycling-AM
Hnrnpab	9.32967e-29	0.656016	0.756	0.736	1.78318e-24	Cycling-AM
Mapk3	1.25318e-28	0.664239	0.678	0.641	2.3952e-24	Cycling-AM
Ptpn12	1.37438e-28	0.69141	0.7	0.589	2.62685e-24	Cycling-AM
Ncoa4	2.42594e-28	0.658801	0.664	0.528	4.63669e-24	Cycling-AM
Dstn	3.0053e-28	0.614257	0.749	0.719	5.74403e-24	Cycling-AM
Sept9	1.48532e-26	0.60361	0.697	0.594	2.8389e-22	Cycling-AM
Cbfb	1.54821e-24	0.615726	0.61	0.492	2.9591e-20	Cycling-AM
Jpt1	8.86292e-22	0.60602	0.744	0.713	1.69397e-17	Cycling-AM
Ighm	0.00680544	0.644846	0.164	0.219	1	Cycling-AM
Ifit3	0	2.59797	0.914	0.122	0	Marco-Ifit
Ifit2	0	2.39655	0.896	0.088	0	Marco-Ifit
Ifit1bl1	0	1.53634	0.573	0.031	0	Marco-Ifit
Ifit3b	0	1.26412	0.613	0.036	0	Marco-Ifit
Ifi208	0	0.947121	0.627	0.042	0	Marco-Ifit
Ifi206	3.51549e-280	1.50915	0.842	0.126	6.71915e-276	Marco-Ifit
Ifi213	2.80623e-272	1.48307	0.864	0.139	5.36356e-268	Marco-Ifit
Ifit1	1.86922e-247	2.51659	0.864	0.16	3.57263e-243	Marco-Ifit
Oasl1	4.26186e-230	2.05023	0.9	0.191	8.14569e-226	Marco-Ifit
Rsad2	2.25517e-229	3.58711	0.95	0.226	4.3103e-225	Marco-Ifit
Cmpk2	1.41044e-225	1.81679	0.599	0.071	2.69578e-221	Marco-Ifit
Usp18	9.83942e-218	2.0182	0.918	0.221	1.88061e-213	Marco-Ifit
Phf11a	4.18766e-201	0.876557	0.688	0.107	8.00387e-197	Marco-Ifit
Oas3	5.57897e-197	1.60349	0.918	0.242	1.06631e-192	Marco-Ifit
Ifi211	8.11838e-192	2.22541	0.989	0.384	1.55167e-187	Marco-Ifit
Isg20	1.49719e-189	1.47025	0.785	0.161	2.86158e-185	Marco-Ifit
Isg15	2.31963e-188	3.03698	0.986	0.392	4.43351e-184	Marco-Ifit
Phf11d	2.90734e-186	1.61486	0.871	0.229	5.55681e-182	Marco-Ifit
Ifi44	1.58425e-184	1.2415	0.527	0.065	3.02798e-180	Marco-Ifit
Ifi47	1.01016e-180	1.56414	0.914	0.264	1.93073e-176	Marco-Ifit
Ifi209	3.05372e-179	2.06299	0.978	0.378	5.83658e-175	Marco-Ifit
Slfn9	6.39842e-179	0.889554	0.62	0.093	1.22293e-174	Marco-Ifit
Ifi205	8.05907e-178	1.92208	0.935	0.276	1.54033e-173	Marco-Ifit
Phf11b	8.56647e-176	1.67655	0.95	0.314	1.63731e-171	Marco-Ifit
Xaf1	3.13993e-170	1.387	0.957	0.335	6.00135e-166	Marco-Ifit
Ddx58	7.66084e-169	1.55258	0.961	0.352	1.46422e-164	Marco-Ifit
Ifi204	2.14455e-168	2.32134	0.996	0.512	4.09888e-164	Marco-Ifit
Ms4a4c	3.61898e-166	2.25218	0.986	0.384	6.91697e-162	Marco-Ifit
Gbp5	2.71715e-164	1.19258	0.731	0.142	5.19329e-160	Marco-Ifit
Rtp4	3.03777e-164	1.38883	0.95	0.314	5.80609e-160	Marco-Ifit
Oasl2	1.09415e-162	1.66878	0.975	0.382	2.09124e-158	Marco-Ifit
Slfn5	3.41312e-162	2.23841	0.993	0.466	6.5235e-158	Marco-Ifit
Slfn1	7.32538e-160	1.49003	0.935	0.298	1.4001e-155	Marco-Ifit
Irf7	2.56142e-158	2.05558	0.989	0.446	4.89565e-154	Marco-Ifit
Trim30c	3.01723e-158	0.679841	0.462	0.057	5.76683e-154	Marco-Ifit
Slfn8	6.03764e-153	1.20073	0.875	0.267	1.15397e-148	Marco-Ifit
Herc6	2.6614e-152	1.25123	0.864	0.262	5.08674e-148	Marco-Ifit
Zbp1	1.69465e-146	1.69676	0.968	0.437	3.23898e-142	Marco-Ifit
Gbp3	4.44244e-146	1.19324	0.842	0.238	8.49083e-142	Marco-Ifit
Igtp	1.69032e-145	0.859959	0.774	0.198	3.2307e-141	Marco-Ifit
Parp14	2.22855e-145	1.80441	0.996	0.491	4.25942e-141	Marco-Ifit
Slfn4	6.7569e-145	1.61023	0.817	0.239	1.29145e-140	Marco-Ifit
Dhx58	7.03879e-145	0.860232	0.792	0.21	1.34532e-140	Marco-Ifit
Rnf213	1.82088e-144	1.76464	0.986	0.524	3.48024e-140	Marco-Ifit
Irgm1	7.53715e-144	1.23685	0.907	0.322	1.44058e-139	Marco-Ifit
Ifih1	5.59009e-143	1.53518	0.961	0.415	1.06843e-138	Marco-Ifit
Ddx60	2.69371e-137	1.03225	0.731	0.183	5.14848e-133	Marco-Ifit
Trim30a	1.06255e-136	1.58256	0.993	0.575	2.03086e-132	Marco-Ifit
Mndal	6.42323e-136	1.73173	0.989	0.498	1.22767e-131	Marco-Ifit
Iigp1	1.79413e-134	0.958506	0.462	0.064	3.42912e-130	Marco-Ifit
Ifi203	1.40976e-130	1.67866	0.968	0.453	2.69447e-126	Marco-Ifit
Cd40	2.27115e-130	0.855084	0.699	0.159	4.34085e-126	Marco-Ifit
Znfx1	2.00331e-129	1.37992	0.918	0.412	3.82893e-125	Marco-Ifit
Parp12	1.2716e-125	1.07856	0.91	0.377	2.43041e-121	Marco-Ifit
Trim30d	1.96236e-125	1.06671	0.882	0.33	3.75065e-121	Marco-Ifit
Fcgr1	1.74213e-123	1.71524	0.946	0.453	3.32974e-119	Marco-Ifit
Spon1	5.0802e-123	0.727778	0.548	0.101	9.70979e-119	Marco-Ifit
Tor3a	4.65397e-121	1.07134	0.839	0.315	8.89514e-117	Marco-Ifit
Pml	5.10622e-121	0.646084	0.62	0.139	9.75952e-117	Marco-Ifit
Stat1	4.09638e-120	1.58785	0.996	0.647	7.82942e-116	Marco-Ifit
Pnp	7.22763e-119	1.52451	0.989	0.639	1.38142e-114	Marco-Ifit
Ube2l6	5.46906e-118	0.949862	0.835	0.284	1.0453e-113	Marco-Ifit
Cxcl10	7.25783e-118	2.96192	0.771	0.231	1.38719e-113	Marco-Ifit
Helz2	7.08373e-117	0.775326	0.763	0.229	1.35391e-112	Marco-Ifit
Oas2	5.27991e-116	0.601087	0.642	0.153	1.00915e-111	Marco-Ifit
Calhm6	3.65547e-114	1.15649	0.659	0.166	6.9867e-110	Marco-Ifit
Nt5c3	3.78399e-111	0.997925	0.767	0.265	7.23234e-107	Marco-Ifit
Ifitm3	8.58413e-111	1.6432	0.996	0.58	1.64069e-106	Marco-Ifit
Sp100	1.34182e-110	1.18522	0.961	0.51	2.56462e-106	Marco-Ifit
Ifi35	4.11107e-110	0.980018	0.896	0.394	7.85749e-106	Marco-Ifit
Stat2	2.96765e-109	0.911633	0.803	0.28	5.67208e-105	Marco-Ifit
Daxx	5.55835e-109	1.03252	0.835	0.331	1.06237e-104	Marco-Ifit
Oas1a	3.79543e-108	0.769553	0.81	0.276	7.2542e-104	Marco-Ifit
Gbp7	2.83044e-105	1.24086	0.935	0.439	5.40982e-101	Marco-Ifit
Ms4a6b	8.52685e-105	1.25886	0.964	0.425	1.62974e-100	Marco-Ifit
Bst2	2.58828e-104	1.56082	0.989	0.651	4.94698e-100	Marco-Ifit
Ifi207	1.66056e-103	1.35244	0.968	0.55	3.17383e-99	Marco-Ifit
Parp9	9.29697e-103	0.838212	0.889	0.393	1.77693e-98	Marco-Ifit
Ly6a	4.40469e-102	1.97026	0.892	0.374	8.41869e-98	Marco-Ifit
Gbp2	8.92314e-102	1.32221	0.839	0.316	1.70548e-97	Marco-Ifit
Sp110	1.13457e-101	0.973764	0.925	0.447	2.1685e-97	Marco-Ifit
Epsti1	2.05922e-100	0.943107	0.953	0.467	3.9358e-96	Marco-Ifit
Ms4a6c	4.23732e-100	1.39118	0.996	0.622	8.09878e-96	Marco-Ifit
Rasa4	7.35579e-100	0.857105	0.864	0.344	1.40591e-95	Marco-Ifit
Ifi27l2a	1.00094e-98	1.6525	0.982	0.634	1.91311e-94	Marco-Ifit
Ccl12	1.06689e-97	1.55316	0.577	0.137	2.03915e-93	Marco-Ifit
Sema4d	2.41141e-97	0.951819	0.946	0.415	4.60893e-93	Marco-Ifit
Trafd1	3.25309e-97	1.01658	0.943	0.486	6.21763e-93	Marco-Ifit
Samd9l	7.91107e-97	0.968947	0.857	0.366	1.51204e-92	Marco-Ifit
Kdr	8.9265e-97	0.601017	0.473	0.09	1.70612e-92	Marco-Ifit
Acod1	9.71053e-96	1.7065	0.86	0.334	1.85597e-91	Marco-Ifit
Lgals9	8.24589e-95	1.20308	0.943	0.536	1.57604e-90	Marco-Ifit
Nmi	9.09299e-95	0.775149	0.849	0.338	1.73794e-90	Marco-Ifit
Eif2ak2	1.91427e-94	0.903429	0.846	0.356	3.65874e-90	Marco-Ifit
Dtx3l	4.15253e-94	0.889875	0.896	0.415	7.93672e-90	Marco-Ifit
Ogfr	9.24881e-93	0.761919	0.907	0.433	1.76772e-88	Marco-Ifit
Lgals3bp	8.36821e-90	1.32226	0.989	0.643	1.59942e-85	Marco-Ifit
Ms4a6d	1.16903e-89	1.25319	0.989	0.622	2.23437e-85	Marco-Ifit
Ly6e	3.03773e-88	1.20909	0.993	0.839	5.80601e-84	Marco-Ifit
Tap1	6.70383e-87	0.918426	0.982	0.549	1.2813e-82	Marco-Ifit
Fgl2	1.18786e-86	1.34296	0.907	0.422	2.27036e-82	Marco-Ifit
Gbp6	4.29045e-86	0.70638	0.652	0.203	8.20033e-82	Marco-Ifit
Mmp14	2.17979e-85	1.19108	0.971	0.49	4.16624e-81	Marco-Ifit
Slamf7	3.31495e-85	1.19537	0.903	0.434	6.33587e-81	Marco-Ifit
Slamf8	1.37363e-79	0.687533	0.631	0.188	2.62542e-75	Marco-Ifit
Ly6c2	2.29713e-79	1.74623	0.921	0.44	4.39051e-75	Marco-Ifit
Sap30	8.38361e-79	0.774077	0.792	0.341	1.60236e-74	Marco-Ifit
Serpina3g	2.66354e-78	1.02113	0.516	0.128	5.09082e-74	Marco-Ifit
H2-T22	2.81972e-77	0.967179	0.943	0.573	5.38933e-73	Marco-Ifit
Aif1	3.21624e-77	1.15297	0.925	0.43	6.1472e-73	Marco-Ifit
Npc2	4.35407e-77	0.950732	0.996	0.829	8.32193e-73	Marco-Ifit
Dck	4.41206e-77	0.704794	0.803	0.354	8.43276e-73	Marco-Ifit
Hck	3.90545e-76	0.90917	0.986	0.6	7.46448e-72	Marco-Ifit
Ass1	1.11574e-74	1.07214	0.896	0.444	2.13251e-70	Marco-Ifit
Lacc1	2.35859e-74	0.8139	0.821	0.359	4.50796e-70	Marco-Ifit
Tor1aip1	5.54993e-74	0.896599	0.986	0.68	1.06076e-69	Marco-Ifit
Tdrd7	6.54353e-74	0.637065	0.728	0.296	1.25066e-69	Marco-Ifit
Plac8	1.9386e-73	1.28576	0.806	0.316	3.70525e-69	Marco-Ifit
Pttg1	2.2343e-73	0.642956	0.799	0.353	4.27042e-69	Marco-Ifit
Rapgef2	4.78974e-73	0.906072	0.882	0.437	9.15462e-69	Marco-Ifit
Ly6i	1.50608e-72	1.41742	0.839	0.361	2.87857e-68	Marco-Ifit
Zup1	4.14024e-72	0.628712	0.749	0.314	7.91324e-68	Marco-Ifit
Adap2	4.77673e-72	0.668058	0.806	0.353	9.12977e-68	Marco-Ifit
Cxcl16	2.98381e-71	1.09548	0.989	0.599	5.70295e-67	Marco-Ifit
Sp140	8.59896e-70	0.75504	0.86	0.445	1.64352e-65	Marco-Ifit
Ankle2	6.05668e-69	0.606384	0.767	0.339	1.15761e-64	Marco-Ifit
Il21r	2.78422e-68	0.633755	0.781	0.311	5.32148e-64	Marco-Ifit
Slc29a3	3.46362e-67	0.78178	0.91	0.465	6.62001e-63	Marco-Ifit
Tgfbi	4.3439e-67	1.09413	0.993	0.752	8.3025e-63	Marco-Ifit
Mxd1	3.57531e-66	1.08613	0.867	0.434	6.83349e-62	Marco-Ifit
C3ar1	2.70476e-65	1.13318	0.903	0.415	5.16961e-61	Marco-Ifit
Psmb10	5.41517e-65	0.798504	0.975	0.616	1.035e-60	Marco-Ifit
Ptafr	6.60512e-65	0.94409	0.918	0.501	1.26244e-60	Marco-Ifit
Sdc3	1.69429e-64	0.792425	0.953	0.562	3.2383e-60	Marco-Ifit
Chmp4b	3.10123e-64	0.741204	0.978	0.736	5.92738e-60	Marco-Ifit
Arl5c	4.3088e-64	0.825197	0.735	0.289	8.23541e-60	Marco-Ifit
Mefv	8.76453e-64	0.609282	0.771	0.305	1.67516e-59	Marco-Ifit
Marcksl1	1.07518e-63	0.796933	0.842	0.378	2.055e-59	Marco-Ifit
Psmb9	4.45635e-63	0.73416	0.968	0.614	8.51742e-59	Marco-Ifit
Lst1	2.26628e-62	0.880859	0.964	0.502	4.33153e-58	Marco-Ifit
Ccl4	1.38996e-61	1.75627	0.817	0.392	2.65664e-57	Marco-Ifit
1600014C10Rik	3.0498e-61	0.67335	0.803	0.388	5.82909e-57	Marco-Ifit
Gpr84	3.98888e-61	0.67708	0.548	0.175	7.62395e-57	Marco-Ifit
H3f3b	4.6732e-61	0.893592	1	0.951	8.93188e-57	Marco-Ifit
Samhd1	4.06887e-60	0.836559	0.993	0.746	7.77683e-56	Marco-Ifit
Ccr5	1.05973e-59	0.917442	0.91	0.473	2.02545e-55	Marco-Ifit
Fcer1g	2.20308e-59	0.860894	0.996	0.838	4.21075e-55	Marco-Ifit
Cfb	5.30713e-58	1.17539	0.957	0.591	1.01435e-53	Marco-Ifit
Nfkbie	3.94571e-57	0.769514	0.925	0.521	7.54143e-53	Marco-Ifit
Nampt	1.66815e-56	0.852528	0.982	0.679	3.18833e-52	Marco-Ifit
Tapbp	2.33587e-56	0.808089	0.982	0.764	4.46454e-52	Marco-Ifit
Il1rn	2.55453e-56	1.25728	0.968	0.634	4.88248e-52	Marco-Ifit
Gch1	3.86027e-56	0.74128	0.849	0.478	7.37814e-52	Marco-Ifit
Socs3	7.3648e-55	0.997835	0.921	0.523	1.40764e-50	Marco-Ifit
Tent5c	3.43191e-54	0.820956	0.778	0.373	6.55941e-50	Marco-Ifit
Clec2d	3.59181e-54	0.680813	0.853	0.455	6.86503e-50	Marco-Ifit
Ccrl2	5.34449e-54	1.14345	0.964	0.639	1.02149e-49	Marco-Ifit
Tspo	7.66519e-54	0.854218	0.986	0.763	1.46505e-49	Marco-Ifit
Ly86	1.11491e-53	0.827125	0.918	0.515	2.13093e-49	Marco-Ifit
Slc7a8	1.36194e-53	0.747912	0.792	0.393	2.60307e-49	Marco-Ifit
Cd72	2.47099e-53	0.975658	0.659	0.257	4.7228e-49	Marco-Ifit
Prdx5	1.23091e-51	1.00232	0.986	0.746	2.35263e-47	Marco-Ifit
Usp25	1.74836e-51	0.639461	0.939	0.617	3.34164e-47	Marco-Ifit
Pla2g7	6.69083e-51	0.88943	0.932	0.485	1.27882e-46	Marco-Ifit
Slfn2	7.24015e-51	0.927726	0.993	0.777	1.38381e-46	Marco-Ifit
2022-03-05	1.6791e-50	0.671514	0.828	0.499	3.20926e-46	Marco-Ifit
Snx2	5.66513e-50	0.643558	0.903	0.592	1.08278e-45	Marco-Ifit
Tcirg1	7.01569e-50	0.647217	0.925	0.585	1.34091e-45	Marco-Ifit
Plbd1	8.33095e-50	0.765813	0.914	0.467	1.5923e-45	Marco-Ifit
Rrbp1	9.07574e-50	0.749502	0.993	0.787	1.73465e-45	Marco-Ifit
Clec4a1	1.94986e-49	0.866614	0.867	0.453	3.72677e-45	Marco-Ifit
Unc93b1	1.96848e-49	0.662667	0.982	0.689	3.76235e-45	Marco-Ifit
Ctsz	2.99293e-49	0.684366	1	0.859	5.72039e-45	Marco-Ifit
Sdc4	9.06405e-49	0.751548	0.849	0.415	1.73241e-44	Marco-Ifit
Ptgs2	1.58638e-48	1.05026	0.921	0.5	3.03205e-44	Marco-Ifit
Slc15a3	2.15182e-48	0.780912	0.968	0.687	4.11277e-44	Marco-Ifit
Cd52	1.18734e-47	0.75155	0.996	0.848	2.26936e-43	Marco-Ifit
Fyb	6.96806e-47	0.79961	0.982	0.556	1.33181e-42	Marco-Ifit
Ninj1	2.28182e-46	0.695038	0.896	0.496	4.36124e-42	Marco-Ifit
C3	3.6375e-46	0.942987	0.968	0.635	6.95235e-42	Marco-Ifit
Psmb8	5.92048e-46	0.673163	0.996	0.761	1.13158e-41	Marco-Ifit
H2-T23	1.06883e-45	0.717837	0.989	0.73	2.04285e-41	Marco-Ifit
Clec4e	3.649e-45	1.16824	0.882	0.53	6.97434e-41	Marco-Ifit
Dusp2	2.392e-44	0.8315	0.695	0.309	4.57184e-40	Marco-Ifit
Ier3	5.39744e-43	0.924685	0.939	0.612	1.03161e-38	Marco-Ifit
Sod2	1.05721e-42	0.964138	0.961	0.708	2.02065e-38	Marco-Ifit
Il1b	1.16215e-42	1.10047	0.986	0.792	2.22122e-38	Marco-Ifit
Cdkn1a	1.36911e-42	0.858675	0.982	0.781	2.61679e-38	Marco-Ifit
Csf1r	8.94444e-42	0.668953	0.989	0.656	1.70955e-37	Marco-Ifit
Ms4a7	1.89367e-41	0.707353	0.846	0.415	3.61936e-37	Marco-Ifit
Selenow	3.35296e-41	0.61291	0.935	0.652	6.40851e-37	Marco-Ifit
Cflar	3.59333e-41	0.711298	0.943	0.642	6.86793e-37	Marco-Ifit
Nfkbiz	6.69149e-41	0.852303	0.943	0.638	1.27894e-36	Marco-Ifit
Acp2	9.21249e-41	0.623013	0.878	0.536	1.76078e-36	Marco-Ifit
Nlrp3	1.1199e-40	0.824891	0.961	0.617	2.14047e-36	Marco-Ifit
Tent5a	1.55895e-40	0.651786	0.832	0.489	2.97963e-36	Marco-Ifit
Grn	2.50525e-40	0.710559	0.996	0.815	4.78828e-36	Marco-Ifit
AW112010	3.77667e-40	1.09752	0.921	0.61	7.21835e-36	Marco-Ifit
Gadd45b	5.70028e-40	0.644926	0.918	0.547	1.08949e-35	Marco-Ifit
Ppp1r15a	8.55569e-39	0.762086	0.885	0.552	1.63525e-34	Marco-Ifit
Msr1	4.42099e-37	0.685324	0.839	0.455	8.44984e-33	Marco-Ifit
Cd274	9.32751e-37	0.646621	0.918	0.589	1.78277e-32	Marco-Ifit
Ccl2	2.17956e-36	1.45984	0.742	0.406	4.16579e-32	Marco-Ifit
Atp6v0c	3.62553e-36	0.632999	1	0.83	6.92947e-32	Marco-Ifit
Cstb	4.99002e-36	0.718054	0.989	0.782	9.53743e-32	Marco-Ifit
Tnfrsf1b	6.22148e-36	0.779903	0.953	0.674	1.18911e-31	Marco-Ifit
Ccl3	1.51072e-35	0.986188	0.821	0.479	2.88744e-31	Marco-Ifit
Fcgr4	4.09134e-35	0.617349	0.735	0.397	7.81977e-31	Marco-Ifit
Csrnp1	2.27302e-34	0.648339	0.882	0.588	4.34442e-30	Marco-Ifit
AA467197	1.27704e-33	1.06853	0.849	0.552	2.44082e-29	Marco-Ifit
Maf	4.24106e-33	0.767777	0.713	0.381	8.10593e-29	Marco-Ifit
Fth1	1.5557e-32	0.606183	1	0.996	2.9734e-28	Marco-Ifit
Lgmn	1.66196e-32	0.63866	0.978	0.719	3.1765e-28	Marco-Ifit
Ubc	9.92612e-32	0.600048	1	0.881	1.89718e-27	Marco-Ifit
Ccl5	5.61354e-31	0.975171	0.652	0.336	1.07292e-26	Marco-Ifit
Cd14	8.47594e-31	0.74576	0.961	0.716	1.62001e-26	Marco-Ifit
Tlr2	2.46014e-30	0.63924	0.989	0.709	4.70207e-26	Marco-Ifit
Ifi30	2.70041e-29	0.696299	0.993	0.804	5.16128e-25	Marco-Ifit
Dusp1	1.35544e-28	0.644505	0.982	0.783	2.59066e-24	Marco-Ifit
Osm	1.92823e-28	0.670115	0.892	0.565	3.68543e-24	Marco-Ifit
Mafb	2.12801e-28	0.636029	0.832	0.457	4.06727e-24	Marco-Ifit
Fos	3.19096e-28	0.679836	0.971	0.783	6.09888e-24	Marco-Ifit
C1qb	7.19544e-28	0.921314	0.631	0.326	1.37526e-23	Marco-Ifit
Glrx	6.40653e-27	0.679567	0.828	0.532	1.22448e-22	Marco-Ifit
Nfkbia	9.29139e-27	0.696923	0.986	0.819	1.77586e-22	Marco-Ifit
C1qc	1.36263e-24	0.754826	0.599	0.306	2.60439e-20	Marco-Ifit
Nos2	5.97137e-24	0.718266	0.287	0.101	1.14131e-19	Marco-Ifit
C1qa	1.69824e-23	0.838553	0.588	0.307	3.24585e-19	Marco-Ifit
Tnf	5.37758e-23	0.767699	0.717	0.425	1.02782e-18	Marco-Ifit
Rgs1	1.36342e-21	0.676358	0.849	0.586	2.6059e-17	Marco-Ifit
Gatm	1.67258e-21	0.603925	0.624	0.354	3.19681e-17	Marco-Ifit
Thbs1	7.17152e-21	0.677375	0.573	0.296	1.37069e-16	Marco-Ifit
Cxcl9	5.36217e-20	1.42686	0.283	0.11	1.02487e-15	Marco-Ifit
Saa3	7.13466e-20	0.856008	0.724	0.437	1.36365e-15	Marco-Ifit
Anpep	1.11391e-17	0.622469	0.624	0.38	2.12902e-13	Marco-Ifit
Ccl7	1.13646e-17	1.39637	0.427	0.22	2.17211e-13	Marco-Ifit
H2-Ab1	2.81716e-15	0.958653	0.896	0.815	5.38443e-11	Marco-Ifit
Gm15056	5.14997e-15	0.746783	0.122	0.034	9.84313e-11	Marco-Ifit
Cxcl2	1.64021e-13	0.695606	0.939	0.815	3.13493e-09	Marco-Ifit
Cd74	1.72347e-09	0.603658	0.943	0.891	3.29408e-05	Marco-Ifit
H2-Eb1	3.48689e-09	0.756894	0.806	0.711	6.6645e-05	Marco-Ifit
H2-Aa	2.92587e-08	0.657469	0.864	0.785	0.000559221	Marco-Ifit
Ifitm6	0	2.26465	0.815	0.067	0	Mono-Plac8
Prtn3	0	1.03568	0.391	0.014	0	Mono-Plac8
Dmkn	0	0.652053	0.336	0.008	0	Mono-Plac8
Vcan	6.91948e-247	2.71823	0.689	0.08	1.32252e-242	Mono-Plac8
Nhsl2	2.0993e-231	0.716805	0.496	0.036	4.0124e-227	Mono-Plac8
Plac8	4.9372e-196	3.44073	0.996	0.313	9.43648e-192	Mono-Plac8
Sell	6.52731e-191	1.73666	0.651	0.084	1.24756e-186	Mono-Plac8
Cd244a	9.17815e-171	1.10658	0.697	0.115	1.75422e-166	Mono-Plac8
Ccr2	7.28819e-152	2.06526	0.941	0.266	1.39299e-147	Mono-Plac8
Ceacam1	1.07071e-130	0.749611	0.618	0.111	2.04644e-126	Mono-Plac8
Thbs1	2.11121e-130	2.80283	0.891	0.288	4.03515e-126	Mono-Plac8
Sorl1	1.58943e-124	1.38619	0.916	0.323	3.03788e-120	Mono-Plac8
Cd177	3.35112e-121	0.730644	0.353	0.037	6.40499e-117	Mono-Plac8
Ifitm3	1.00144e-113	1.8891	0.996	0.582	1.91406e-109	Mono-Plac8
Napsa	3.71264e-113	1.30997	0.962	0.403	7.09596e-109	Mono-Plac8
Emilin2	7.64695e-112	1.57161	0.975	0.497	1.46156e-107	Mono-Plac8
Ifitm2	6.76837e-111	1.9198	0.992	0.602	1.29364e-106	Mono-Plac8
Coro1a	9.08451e-111	1.54225	1	0.773	1.73632e-106	Mono-Plac8
Hp	1.27177e-110	2.03215	0.895	0.354	2.43074e-106	Mono-Plac8
Adgre5	3.5194e-109	1.61805	0.929	0.39	6.72663e-105	Mono-Plac8
Ltb4r1	3.56805e-109	0.943733	0.597	0.129	6.81962e-105	Mono-Plac8
Lrg1	1.20561e-107	1.85983	0.475	0.082	2.30428e-103	Mono-Plac8
AI839979	3.56807e-107	0.716041	0.55	0.111	6.81965e-103	Mono-Plac8
H3f3a	4.48922e-105	1.12088	1	0.911	8.58025e-101	Mono-Plac8
Trem3	1.22319e-103	0.756265	0.559	0.116	2.33789e-99	Mono-Plac8
Adgre4	2.87799e-100	0.674578	0.382	0.051	5.5007e-96	Mono-Plac8
Gpr141	3.69877e-100	1.14144	0.899	0.365	7.06946e-96	Mono-Plac8
Tpd52	3.90119e-98	1.36873	0.983	0.718	7.45634e-94	Mono-Plac8
S100a4	5.02665e-96	1.76254	0.975	0.499	9.60744e-92	Mono-Plac8
Alox5ap	6.57372e-93	1.33548	0.992	0.747	1.25643e-88	Mono-Plac8
Mefv	1.18273e-91	1.10406	0.836	0.306	2.26055e-87	Mono-Plac8
Ms4a6b	2.15413e-90	1.26742	0.962	0.428	4.11719e-86	Mono-Plac8
Pld4	1.36722e-88	1.1914	0.987	0.559	2.61317e-84	Mono-Plac8
F13a1	1.71717e-88	1.80189	0.798	0.285	3.28202e-84	Mono-Plac8
Ms4a4c	2.66935e-88	1.18102	0.962	0.388	5.10192e-84	Mono-Plac8
Ncf2	7.69007e-87	1.17672	0.992	0.703	1.4698e-82	Mono-Plac8
Lyn	6.17963e-86	1.21171	0.996	0.738	1.18111e-81	Mono-Plac8
Cd300a	1.83642e-85	1.23047	0.92	0.444	3.50994e-81	Mono-Plac8
Vsir	2.31456e-85	1.19494	0.924	0.517	4.42381e-81	Mono-Plac8
Il1r2	9.37681e-84	1.09891	0.613	0.16	1.79219e-79	Mono-Plac8
Rasgrp2	4.27881e-83	0.645362	0.542	0.125	8.17809e-79	Mono-Plac8
Gda	3.31039e-82	1.59389	0.962	0.603	6.32715e-78	Mono-Plac8
Samhd1	3.10552e-81	1.44904	0.979	0.747	5.93558e-77	Mono-Plac8
Itgb7	5.32548e-81	0.852165	0.723	0.231	1.01786e-76	Mono-Plac8
Gsr	9.41535e-79	1.50943	0.937	0.588	1.79956e-74	Mono-Plac8
Cdkn2d	3.61026e-78	0.763703	0.567	0.152	6.90029e-74	Mono-Plac8
S100a6	1.08589e-76	1.49373	1	0.697	2.07547e-72	Mono-Plac8
Arhgap15	1.27951e-76	0.700967	0.676	0.208	2.44554e-72	Mono-Plac8
Ifngr1	1.28382e-75	1.12236	0.987	0.683	2.45376e-71	Mono-Plac8
Bin2	2.94363e-75	0.956683	0.945	0.554	5.62616e-71	Mono-Plac8
Tiam1	6.81343e-75	0.698439	0.571	0.157	1.30225e-70	Mono-Plac8
AB124611	3.07339e-74	0.951241	0.849	0.392	5.87417e-70	Mono-Plac8
Arhgdib	4.89356e-74	1.03814	0.996	0.824	9.35306e-70	Mono-Plac8
Rps9	1.33821e-72	0.783776	1	0.961	2.55772e-68	Mono-Plac8
Lbr	3.10811e-72	0.789499	0.664	0.225	5.94053e-68	Mono-Plac8
Emb	3.77014e-72	1.09867	0.958	0.578	7.20587e-68	Mono-Plac8
Cebpb	4.02882e-72	0.973067	1	0.858	7.70028e-68	Mono-Plac8
Ap1s2	1.40117e-70	1.07397	0.895	0.494	2.67805e-66	Mono-Plac8
Gpx1	2.02758e-70	0.883891	1	0.863	3.87531e-66	Mono-Plac8
Hopx	3.3861e-70	1.08975	0.697	0.258	6.47185e-66	Mono-Plac8
Kdm7a	1.79551e-69	1.06903	0.954	0.61	3.43175e-65	Mono-Plac8
Rasa3	1.92712e-69	0.694489	0.786	0.335	3.68331e-65	Mono-Plac8
Tln1	2.16302e-69	1.02796	0.992	0.749	4.13417e-65	Mono-Plac8
Rplp0	6.06325e-69	0.717918	1	0.95	1.15887e-64	Mono-Plac8
Gmfg	4.24323e-68	0.928613	0.933	0.575	8.11008e-64	Mono-Plac8
Nfam1	4.40631e-68	0.869828	0.95	0.535	8.42179e-64	Mono-Plac8
Ptpn18	6.26357e-68	0.889119	0.966	0.512	1.19716e-63	Mono-Plac8
Ptprc	2.94344e-67	1.00872	1	0.872	5.6258e-63	Mono-Plac8
Fgr	6.01932e-67	0.89105	0.924	0.523	1.15047e-62	Mono-Plac8
Klf3	8.00623e-67	1.02274	0.857	0.455	1.53023e-62	Mono-Plac8
Tyrobp	8.6596e-67	0.873012	0.996	0.853	1.65511e-62	Mono-Plac8
Atp1a3	1.34506e-66	0.74034	0.697	0.261	2.57081e-62	Mono-Plac8
Itga4	3.57971e-66	1.10487	0.971	0.596	6.84189e-62	Mono-Plac8
Zyx	6.94433e-66	1.06727	0.937	0.615	1.32727e-61	Mono-Plac8
Ifi204	1.00715e-65	1.02358	0.941	0.516	1.92497e-61	Mono-Plac8
Tnfrsf1a	1.50271e-65	0.879898	0.937	0.603	2.87213e-61	Mono-Plac8
Ms4a6c	3.8792e-65	1.10445	0.992	0.624	7.41432e-61	Mono-Plac8
Fmnl1	3.06828e-64	0.878179	0.891	0.526	5.86441e-60	Mono-Plac8
Pirb	6.70417e-64	0.998428	0.987	0.686	1.28137e-59	Mono-Plac8
Arhgef10l	2.69593e-63	0.681215	0.643	0.231	5.15273e-59	Mono-Plac8
Ncf4	1.15856e-61	0.866942	0.903	0.52	2.21436e-57	Mono-Plac8
Arl4c	2.13225e-61	1.02502	0.937	0.519	4.07537e-57	Mono-Plac8
Klf13	3.51002e-61	0.917368	0.975	0.714	6.70869e-57	Mono-Plac8
Ccnd3	1.15842e-60	0.794792	0.819	0.395	2.21408e-56	Mono-Plac8
Rps27a	1.27594e-60	0.693807	0.996	0.952	2.4387e-56	Mono-Plac8
Cd52	8.55122e-60	0.878241	1	0.849	1.6344e-55	Mono-Plac8
Cx3cr1	1.54601e-59	0.880881	0.613	0.186	2.95488e-55	Mono-Plac8
Arhgap26	2.31834e-59	0.717339	0.668	0.257	4.43104e-55	Mono-Plac8
Fau	1.03753e-58	0.62562	1	0.971	1.98303e-54	Mono-Plac8
Rpl10	1.06375e-58	0.763122	0.996	0.916	2.03314e-54	Mono-Plac8
Aldh2	1.7369e-58	0.8026	0.908	0.549	3.31974e-54	Mono-Plac8
Rpsa	3.01553e-58	0.731636	1	0.962	5.76358e-54	Mono-Plac8
Lst1	2.38143e-57	0.925939	0.979	0.504	4.55162e-53	Mono-Plac8
Fem1c	2.41699e-57	0.816966	0.874	0.498	4.61959e-53	Mono-Plac8
Lsp1	3.13712e-57	0.988338	0.987	0.629	5.99598e-53	Mono-Plac8
Ldlr	6.00653e-57	0.938822	0.773	0.346	1.14803e-52	Mono-Plac8
Taldo1	1.10331e-56	0.887551	0.996	0.787	2.10876e-52	Mono-Plac8
Eif3f	1.74814e-56	0.785956	0.983	0.753	3.34122e-52	Mono-Plac8
Mrpl33	3.44523e-56	0.901747	0.945	0.652	6.58487e-52	Mono-Plac8
Runx3	4.60787e-56	0.987246	0.861	0.426	8.80702e-52	Mono-Plac8
Fam49b	1.95399e-55	0.788749	0.979	0.757	3.73466e-51	Mono-Plac8
Nadk	3.32998e-55	0.882726	0.929	0.613	6.36459e-51	Mono-Plac8
Plcg2	3.87857e-55	0.708104	0.849	0.509	7.41311e-51	Mono-Plac8
Adora2b	3.93899e-55	0.66497	0.584	0.207	7.5286e-51	Mono-Plac8
Srgn	7.35048e-55	0.845918	1	0.865	1.4049e-50	Mono-Plac8
Fam49a	7.71409e-55	0.893408	0.706	0.315	1.47439e-50	Mono-Plac8
Bcl3	8.14129e-55	0.644087	0.664	0.273	1.55604e-50	Mono-Plac8
Add3	1.11862e-54	1.03889	0.756	0.394	2.13802e-50	Mono-Plac8
Ssh2	3.24468e-54	0.703072	0.899	0.521	6.20155e-50	Mono-Plac8
Ifitm1	4.31141e-54	1.96511	0.466	0.135	8.2404e-50	Mono-Plac8
Tmpo	4.46164e-54	0.761582	0.782	0.406	8.52752e-50	Mono-Plac8
Msrb1	5.74943e-54	0.951549	0.987	0.764	1.09889e-49	Mono-Plac8
Acer3	6.87971e-54	0.757103	0.803	0.422	1.31492e-49	Mono-Plac8
Stk10	2.69846e-53	0.749346	0.849	0.43	5.15757e-49	Mono-Plac8
Rpl18a	6.39025e-53	0.640127	1	0.959	1.22137e-48	Mono-Plac8
Plbd1	1.06535e-52	0.846677	0.941	0.469	2.03621e-48	Mono-Plac8
Ly6c2	1.59362e-52	0.924265	0.933	0.442	3.04589e-48	Mono-Plac8
Igsf6	1.63457e-52	0.840396	0.882	0.499	3.12415e-48	Mono-Plac8
Irf5	1.85846e-52	0.699228	0.891	0.516	3.55208e-48	Mono-Plac8
Slfn1	2.88486e-52	0.931294	0.714	0.308	5.51383e-48	Mono-Plac8
Gpr35	6.32919e-52	0.832675	0.819	0.444	1.2097e-47	Mono-Plac8
Jarid2	2.8931e-51	0.69798	0.798	0.413	5.52957e-47	Mono-Plac8
Lpar6	3.03043e-51	0.622253	0.492	0.154	5.79206e-47	Mono-Plac8
Jaml	6.72316e-51	0.649105	0.517	0.164	1.285e-46	Mono-Plac8
Stk17b	1.28132e-50	0.805165	0.987	0.732	2.44898e-46	Mono-Plac8
Gpr132	2.08173e-50	0.76763	0.803	0.391	3.97881e-46	Mono-Plac8
Pou2f2	4.1141e-50	1.07805	0.769	0.385	7.86328e-46	Mono-Plac8
Ttc7	9.8037e-50	0.641126	0.861	0.516	1.87378e-45	Mono-Plac8
Spi1	1.04939e-49	0.804271	0.992	0.75	2.0057e-45	Mono-Plac8
Actg1	3.13205e-49	0.804851	0.996	0.967	5.98629e-45	Mono-Plac8
Klf2	6.52625e-49	0.698412	0.773	0.355	1.24736e-44	Mono-Plac8
Ptpn1	7.64376e-49	0.882143	0.979	0.747	1.46095e-44	Mono-Plac8
Lrrc25	1.24725e-48	0.626473	0.739	0.342	2.38386e-44	Mono-Plac8
Tgfb1	2.1008e-48	0.926389	0.966	0.718	4.01526e-44	Mono-Plac8
Fxyd5	2.778e-48	0.737317	1	0.827	5.3096e-44	Mono-Plac8
Kdm6b	2.92512e-48	0.889681	0.962	0.696	5.59079e-44	Mono-Plac8
Ifi209	9.89631e-48	0.800543	0.782	0.387	1.89148e-43	Mono-Plac8
Il6ra	1.52613e-47	0.645782	0.845	0.492	2.91689e-43	Mono-Plac8
Midn	1.78321e-47	0.600026	0.748	0.38	3.40824e-43	Mono-Plac8
Itgal	3.53298e-47	0.844962	0.903	0.543	6.75259e-43	Mono-Plac8
Ly86	1.36314e-46	0.748643	0.924	0.517	2.60537e-42	Mono-Plac8
Prdx5	1.47434e-46	0.871784	0.983	0.748	2.81792e-42	Mono-Plac8
Trem1	2.43054e-46	0.865132	0.845	0.48	4.64549e-42	Mono-Plac8
BC028528	4.051e-46	0.601851	0.681	0.322	7.74267e-42	Mono-Plac8
Sem1	6.3137e-46	0.667588	0.992	0.802	1.20674e-41	Mono-Plac8
Ahr	9.58012e-46	0.62895	0.605	0.241	1.83105e-41	Mono-Plac8
Tmsb10	1.33714e-45	0.866957	1	0.88	2.55567e-41	Mono-Plac8
Csf3r	2.82924e-45	0.625542	0.731	0.364	5.40753e-41	Mono-Plac8
Glud1	5.44824e-45	0.719105	0.971	0.722	1.04132e-40	Mono-Plac8
Klra2	9.76048e-45	0.696865	0.693	0.33	1.86552e-40	Mono-Plac8
Smpdl3a	1.51295e-44	1.08942	0.887	0.641	2.8917e-40	Mono-Plac8
Gm2a	1.65606e-44	0.725868	0.987	0.738	3.16523e-40	Mono-Plac8
Nop53	2.7126e-44	0.623995	0.916	0.616	5.18458e-40	Mono-Plac8
Mmp8	3.3968e-44	1.62394	0.563	0.235	6.4923e-40	Mono-Plac8
Ppp2r5a	3.64744e-44	0.640902	0.908	0.617	6.97135e-40	Mono-Plac8
Xdh	7.99888e-44	0.738175	0.819	0.472	1.52883e-39	Mono-Plac8
Ifi207	1.46119e-43	0.785436	0.87	0.555	2.79278e-39	Mono-Plac8
Sp100	1.82672e-43	0.694633	0.857	0.515	3.4914e-39	Mono-Plac8
Sirpb1c	2.07037e-43	0.742276	0.874	0.539	3.95711e-39	Mono-Plac8
Metrnl	5.10023e-43	0.886496	0.861	0.551	9.74807e-39	Mono-Plac8
Ly6e	6.08461e-43	0.785829	1	0.84	1.16295e-38	Mono-Plac8
Clec4a1	7.66654e-43	0.627677	0.933	0.453	1.46531e-38	Mono-Plac8
Myadm	1.34913e-42	0.781189	0.933	0.625	2.57858e-38	Mono-Plac8
Ifi27l2a	2.18017e-42	1.24416	0.929	0.637	4.16696e-38	Mono-Plac8
Gm21188	2.22348e-42	0.652609	0.735	0.367	4.24974e-38	Mono-Plac8
Ikbkb	6.48439e-42	0.622257	0.912	0.623	1.23936e-37	Mono-Plac8
Slc16a3	1.05587e-41	0.719893	0.824	0.455	2.01808e-37	Mono-Plac8
Rac2	1.38592e-41	0.652478	0.929	0.654	2.64891e-37	Mono-Plac8
Slfn5	2.95995e-41	0.796188	0.857	0.473	5.65735e-37	Mono-Plac8
Fyb	1.64693e-40	0.807997	0.983	0.558	3.14778e-36	Mono-Plac8
Tm6sf1	2.8193e-40	0.678603	0.912	0.609	5.38852e-36	Mono-Plac8
Fes	2.64149e-39	0.611778	0.79	0.498	5.04868e-35	Mono-Plac8
Crtc3	3.17397e-38	0.65104	0.765	0.449	6.0664e-34	Mono-Plac8
Clec4a3	4.17182e-38	0.708685	0.958	0.63	7.9736e-34	Mono-Plac8
Snx18	1.69251e-37	0.63284	0.924	0.591	3.23489e-33	Mono-Plac8
Rap1b	2.04682e-37	0.657837	0.996	0.811	3.91208e-33	Mono-Plac8
Card19	3.40343e-37	0.620223	0.853	0.517	6.50497e-33	Mono-Plac8
Zfp36l2	3.80729e-37	0.891775	0.954	0.733	7.27687e-33	Mono-Plac8
Ahnak	5.85677e-37	1.03701	0.962	0.852	1.1194e-32	Mono-Plac8
Dleu2	1.41832e-36	0.696958	0.828	0.515	2.71083e-32	Mono-Plac8
Gm14548	2.01346e-36	0.665095	0.429	0.161	3.84832e-32	Mono-Plac8
Nrros	8.79943e-35	0.602978	0.853	0.585	1.68183e-30	Mono-Plac8
Hck	1.06288e-34	0.640315	0.929	0.603	2.03149e-30	Mono-Plac8
Jund	2.17175e-34	0.64142	0.992	0.799	4.15088e-30	Mono-Plac8
Sat1	3.21878e-34	0.82308	0.983	0.759	6.15205e-30	Mono-Plac8
Flna	4.03052e-34	0.678902	0.971	0.739	7.70354e-30	Mono-Plac8
S100a11	1.50561e-33	0.938703	0.966	0.808	2.87768e-29	Mono-Plac8
Ptafr	3.50281e-33	0.730228	0.828	0.506	6.69492e-29	Mono-Plac8
Csf1r	7.70326e-33	0.785108	0.958	0.658	1.47232e-28	Mono-Plac8
Pla2g7	1.86951e-32	0.723055	0.874	0.489	3.57319e-28	Mono-Plac8
Clec4e	5.57292e-32	0.621374	0.882	0.532	1.06515e-27	Mono-Plac8
Hmgb2	8.12822e-32	0.675698	0.92	0.749	1.55355e-27	Mono-Plac8
Cdk2ap2	8.55312e-30	0.611151	0.929	0.647	1.63476e-25	Mono-Plac8
Cytip	1.43095e-29	0.645726	0.975	0.701	2.73498e-25	Mono-Plac8
Plaur	2.00204e-29	0.635912	0.924	0.662	3.8265e-25	Mono-Plac8
Crip1	7.81406e-29	0.773451	0.971	0.754	1.4935e-24	Mono-Plac8
Mafb	3.71091e-27	0.636285	0.832	0.459	7.09265e-23	Mono-Plac8
Anxa1	1.36539e-22	0.869761	0.836	0.646	2.60968e-18	Mono-Plac8
Mgst1	2.80467e-22	0.655302	0.773	0.514	5.36057e-18	Mono-Plac8
Fn1	1.19405e-13	0.680571	0.819	0.658	2.28219e-09	Mono-Plac8
Lcn2	3.16668e-13	1.6549	0.487	0.324	6.05248e-09	Mono-Plac8
S100a9	8.71547e-10	2.97249	0.492	0.368	1.66579e-05	Mono-Plac8
S100a8	2.38069e-08	3.53387	0.525	0.451	0.000455021	Mono-Plac8
Wfdc21	6.42821e-05	0.751692	0.42	0.332	1	Mono-Plac8
Ace	0	3.1463	0.95	0.066	0	Mono-Itgal
Adgre4	0	2.63121	0.894	0.044	0	Mono-Itgal
Cd300e	0	2.49696	0.789	0.017	0	Mono-Itgal
Treml4	0	2.39542	0.87	0.062	0	Mono-Itgal
S1pr5	0	1.31067	0.516	0.002	0	Mono-Itgal
Slc12a2	3.69359e-299	1.95613	0.64	0.035	7.05957e-295	Mono-Itgal
Pglyrp1	1.03417e-290	2.47701	0.801	0.063	1.97661e-286	Mono-Itgal
Tgfbr3	1.54966e-284	0.887986	0.323	0.006	2.96187e-280	Mono-Itgal
Scnn1a	2.12473e-240	0.912531	0.391	0.014	4.06099e-236	Mono-Itgal
Ceacam1	1.29065e-223	2.53942	0.87	0.111	2.46682e-219	Mono-Itgal
Krt80	1.35853e-208	2.39834	0.814	0.101	2.59656e-204	Mono-Itgal
Nxpe4	1.54803e-203	1.27838	0.528	0.036	2.95875e-199	Mono-Itgal
Tiam2	2.12774e-203	0.905194	0.429	0.022	4.06674e-199	Mono-Itgal
Nrarp	1.4643e-190	0.761865	0.298	0.01	2.79871e-186	Mono-Itgal
Ifitm6	1.69498e-188	1.76444	0.714	0.076	3.23961e-184	Mono-Itgal
Zbtb16	3.97311e-182	1.121	0.478	0.032	7.59381e-178	Mono-Itgal
Spn	5.6852e-182	2.8205	0.938	0.172	1.08661e-177	Mono-Itgal
Hes1	2.4113e-176	1.33566	0.453	0.03	4.60872e-172	Mono-Itgal
Heg1	2.58607e-161	1.18551	0.559	0.051	4.94276e-157	Mono-Itgal
Mdm1	5.07397e-152	1.13355	0.466	0.039	9.69788e-148	Mono-Itgal
Gm35853	8.52752e-147	0.758633	0.317	0.017	1.62987e-142	Mono-Itgal
Eno3	1.02455e-144	1.88671	0.689	0.1	1.95823e-140	Mono-Itgal
Ccdc88c	4.22249e-127	1.48093	0.752	0.133	8.07044e-123	Mono-Itgal
Pou2f2	2.50981e-116	2.90519	0.975	0.384	4.797e-112	Mono-Itgal
Rap1gap2	5.47477e-114	1.43336	0.627	0.105	1.04639e-109	Mono-Itgal
Cd300ld	9.3978e-114	2.52536	0.894	0.288	1.7962e-109	Mono-Itgal
Nhsl2	3.60102e-113	0.907541	0.422	0.042	6.88263e-109	Mono-Itgal
Zfyve9	2.99202e-109	1.50608	0.665	0.127	5.71865e-105	Mono-Itgal
Grk3	1.90149e-103	2.08701	0.87	0.271	3.63432e-99	Mono-Itgal
Cd244a	1.26046e-102	1.42711	0.646	0.121	2.40912e-98	Mono-Itgal
Rasgrp2	5.01488e-101	1.43687	0.658	0.127	9.58495e-97	Mono-Itgal
Dusp16	9.9131e-101	3.057	0.957	0.462	1.89469e-96	Mono-Itgal
Itgal	3.29539e-97	2.80127	0.963	0.545	6.29848e-93	Mono-Itgal
Gm15987	8.30644e-97	1.09572	0.466	0.062	1.58761e-92	Mono-Itgal
Hpgd	9.12194e-95	1.645	0.453	0.058	1.74348e-90	Mono-Itgal
Map3k14	5.73153e-93	1.44877	0.739	0.178	1.09547e-88	Mono-Itgal
Stk10	9.93149e-93	2.46638	0.925	0.433	1.89821e-88	Mono-Itgal
Adgre5	3.02698e-91	2.29793	0.919	0.396	5.78547e-87	Mono-Itgal
Klf2	2.67767e-90	2.55785	0.907	0.356	5.11782e-86	Mono-Itgal
Stap1	1.6057e-88	2.47344	0.907	0.389	3.06897e-84	Mono-Itgal
Nr4a1	4.80073e-88	2.42954	0.994	0.711	9.17564e-84	Mono-Itgal
Plac8	4.46474e-86	2.01473	0.932	0.32	8.53347e-82	Mono-Itgal
Pot1b	3.48072e-85	1.46942	0.602	0.128	6.65269e-81	Mono-Itgal
Cyp2ab1	4.14978e-85	0.73582	0.348	0.038	7.93148e-81	Mono-Itgal
Cbfa2t3	3.58044e-84	1.6272	0.832	0.249	6.84329e-80	Mono-Itgal
Hfe	1.11244e-83	1.73283	0.764	0.237	2.1262e-79	Mono-Itgal
L1cam	4.20061e-83	1.305	0.578	0.116	8.02862e-79	Mono-Itgal
Gngt2	1.1083e-82	1.9249	0.975	0.674	2.11829e-78	Mono-Itgal
Cd300a	6.93332e-82	1.89942	0.919	0.449	1.32517e-77	Mono-Itgal
Ptprc	2.15756e-81	1.72321	0.988	0.874	4.12375e-77	Mono-Itgal
Rap1b	1.51544e-80	1.62913	0.994	0.813	2.89646e-76	Mono-Itgal
Klf3	8.43442e-79	1.93101	0.919	0.458	1.61207e-74	Mono-Itgal
Msn	8.72335e-78	1.33795	1	0.856	1.66729e-73	Mono-Itgal
Cebpb	5.88527e-77	1.63033	0.994	0.86	1.12485e-72	Mono-Itgal
Coro1a	7.60364e-76	1.68372	0.969	0.776	1.45328e-71	Mono-Itgal
Cx3cr1	1.37538e-75	1.48768	0.727	0.187	2.62877e-71	Mono-Itgal
Gsr	1.39947e-75	1.69353	0.975	0.591	2.67481e-71	Mono-Itgal
Tmc6	2.6964e-75	1.18937	0.602	0.145	5.15363e-71	Mono-Itgal
Itga4	4.61509e-75	2.12914	0.944	0.6	8.82081e-71	Mono-Itgal
Fcgr4	9.36441e-74	2.18394	0.87	0.399	1.78982e-69	Mono-Itgal
Napsa	2.86798e-69	1.73014	0.882	0.41	5.48158e-65	Mono-Itgal
Cyfip2	4.3993e-68	1.56004	0.727	0.247	8.40837e-64	Mono-Itgal
Trem3	5.42982e-68	1.13305	0.534	0.12	1.0378e-63	Mono-Itgal
Srgn	1.63511e-67	1.5165	0.994	0.867	3.12518e-63	Mono-Itgal
Gpx1	4.04314e-67	1.31343	0.981	0.865	7.72765e-63	Mono-Itgal
Ifitm2	3.81351e-66	1.86529	0.95	0.606	7.28876e-62	Mono-Itgal
Fam49a	1.33681e-65	1.54691	0.789	0.317	2.55505e-61	Mono-Itgal
6430548M08Rik	3.79409e-65	1.20224	0.59	0.156	7.25164e-61	Mono-Itgal
Mbp	1.51978e-64	1.56985	0.783	0.33	2.90476e-60	Mono-Itgal
Smagp	3.57584e-64	0.784519	0.373	0.058	6.8345e-60	Mono-Itgal
Nadk	6.553e-64	1.66518	0.919	0.617	1.25247e-59	Mono-Itgal
Ifngr1	1.98891e-63	1.66301	0.95	0.687	3.8014e-59	Mono-Itgal
Tln1	2.80076e-63	1.47085	0.957	0.752	5.3531e-59	Mono-Itgal
Myo1g	3.63394e-63	1.78109	0.87	0.503	6.94554e-59	Mono-Itgal
Lyn	2.17812e-62	1.33683	0.963	0.741	4.16304e-58	Mono-Itgal
Stk17b	2.39007e-62	1.56952	0.975	0.734	4.56814e-58	Mono-Itgal
Pi16	8.37989e-62	0.648482	0.273	0.031	1.60165e-57	Mono-Itgal
Themis2	6.68578e-61	1.41704	0.832	0.409	1.27785e-56	Mono-Itgal
Ldlrad3	7.03624e-61	1.18465	0.534	0.137	1.34484e-56	Mono-Itgal
Mirt1	2.00864e-60	0.751565	0.354	0.054	3.83912e-56	Mono-Itgal
Atp1a1	3.02098e-60	1.53151	0.938	0.738	5.774e-56	Mono-Itgal
Fyn	3.29429e-60	1.3926	0.752	0.275	6.29638e-56	Mono-Itgal
Ssh2	7.2581e-60	1.56143	0.894	0.524	1.38724e-55	Mono-Itgal
Cdc42ep2	9.42956e-60	1.41128	0.658	0.22	1.80227e-55	Mono-Itgal
Fgr	1.52285e-59	1.55428	0.87	0.528	2.91063e-55	Mono-Itgal
Dgkh	2.11869e-59	1.28349	0.596	0.175	4.04946e-55	Mono-Itgal
Ifitm3	1.40645e-58	1.4378	0.994	0.586	2.68814e-54	Mono-Itgal
Rnase6	2.80815e-58	1.08471	0.677	0.212	5.36721e-54	Mono-Itgal
Smpdl3a	7.83764e-58	1.62378	0.913	0.642	1.49801e-53	Mono-Itgal
Flna	6.16327e-57	1.29823	0.969	0.742	1.17798e-52	Mono-Itgal
Sorl1	2.08063e-56	1.37146	0.776	0.331	3.97672e-52	Mono-Itgal
Ppp2r5a	1.51889e-55	1.45427	0.901	0.619	2.90305e-51	Mono-Itgal
Gfpt1	3.33348e-55	1.63097	0.82	0.429	6.37128e-51	Mono-Itgal
Samsn1	4.34002e-55	1.53199	0.919	0.593	8.29508e-51	Mono-Itgal
Stk24	4.89356e-55	1.467	0.888	0.601	9.35307e-51	Mono-Itgal
Rassf5	6.6064e-55	1.37499	0.826	0.41	1.26268e-50	Mono-Itgal
Gm2a	1.04814e-54	1.28865	0.963	0.741	2.0033e-50	Mono-Itgal
Rbpms	5.49145e-54	1.37319	0.77	0.375	1.04958e-49	Mono-Itgal
Ptprj	1.73851e-53	1.48089	0.839	0.507	3.32282e-49	Mono-Itgal
Stk38	1.99644e-53	1.56032	0.857	0.54	3.8158e-49	Mono-Itgal
Bbc3	7.30021e-53	0.704032	0.398	0.08	1.39529e-48	Mono-Itgal
E230029C05Rik	3.76882e-52	1.3518	0.565	0.172	7.20335e-48	Mono-Itgal
Nfe2	1.63526e-51	0.772548	0.342	0.059	3.12547e-47	Mono-Itgal
Limd2	2.89472e-51	1.21266	0.776	0.349	5.53269e-47	Mono-Itgal
Samhd1	3.29629e-51	1.38396	0.963	0.75	6.30019e-47	Mono-Itgal
Klf13	4.00251e-51	1.317	0.919	0.717	7.64999e-47	Mono-Itgal
Dleu2	2.31688e-50	1.77162	0.845	0.517	4.42824e-46	Mono-Itgal
Fmnl1	3.3961e-50	1.43804	0.839	0.531	6.49097e-46	Mono-Itgal
Clec4a1	3.46673e-50	1.33882	0.876	0.459	6.62596e-46	Mono-Itgal
Rps27	3.66851e-50	0.906688	0.988	0.957	7.01162e-46	Mono-Itgal
Ptpre	4.2682e-50	1.43469	0.894	0.596	8.15782e-46	Mono-Itgal
Slc44a2	6.53036e-50	1.11411	0.615	0.217	1.24815e-45	Mono-Itgal
Csf1r	1.05048e-49	1.37865	0.932	0.661	2.00779e-45	Mono-Itgal
Ap1s2	1.24821e-49	1.55495	0.82	0.499	2.3857e-45	Mono-Itgal
Cst3	3.78097e-49	0.821455	0.994	0.879	7.22656e-45	Mono-Itgal
Il10ra	6.82005e-49	1.37966	0.826	0.484	1.30352e-44	Mono-Itgal
Calm1	1.64035e-48	1.00436	0.988	0.928	3.13521e-44	Mono-Itgal
Fau	2.59198e-48	0.818675	0.988	0.971	4.95406e-44	Mono-Itgal
[truncated: 1,015 more rows]

## Sheet: marker_Neu
gene	p_val	avg_log2FC	pct.1	pct.2	p_val_adj	cluster
Wfdc17	0	1.31016	0.979	0.818	0	Neutrophil-Con
Ifitm1	0	1.24736	0.984	0.638	0	Neutrophil-Con
Zyx	0	1.19525	0.98	0.57	0	Neutrophil-Con
Pla2g7	0	1.17974	0.966	0.546	0	Neutrophil-Con
Ucp2	0	1.16574	0.959	0.602	0	Neutrophil-Con
Gda	0	1.14709	0.966	0.564	0	Neutrophil-Con
Hp	0	1.13298	0.978	0.544	0	Neutrophil-Con
Ptprc	0	1.12355	0.995	0.779	0	Neutrophil-Con
Lrg1	0	1.12267	0.946	0.458	0	Neutrophil-Con
Ccpg1	0	1.09901	0.926	0.462	0	Neutrophil-Con
Myadm	0	1.08992	0.824	0.39	0	Neutrophil-Con
S100a11	0	1.0846	0.998	0.739	0	Neutrophil-Con
Cytip	0	1.07208	0.934	0.514	0	Neutrophil-Con
Cxcr2	0	1.06346	0.991	0.572	0	Neutrophil-Con
Ifitm2	0	1.05994	0.996	0.743	0	Neutrophil-Con
Actg1	0	1.05136	1	0.892	0	Neutrophil-Con
Il1r2	0	1.05076	0.99	0.668	0	Neutrophil-Con
Selplg	0	1.04425	0.984	0.615	0	Neutrophil-Con
Lsp1	0	1.03379	0.991	0.704	0	Neutrophil-Con
Hdc	0	1.00175	0.992	0.688	0	Neutrophil-Con
Sorl1	0	1.00106	0.976	0.671	0	Neutrophil-Con
Slc16a3	0	0.998475	0.92	0.515	0	Neutrophil-Con
S100a9	0	0.998301	0.999	0.802	0	Neutrophil-Con
Pirb	0	0.99614	0.951	0.542	0	Neutrophil-Con
Stk17b	0	0.99573	0.986	0.683	0	Neutrophil-Con
Csf3r	0	0.983727	0.998	0.788	0	Neutrophil-Con
Tpm4	0	0.973345	0.897	0.504	0	Neutrophil-Con
Tpd52	0	0.95502	0.99	0.759	0	Neutrophil-Con
Dhrs7	0	0.949394	0.883	0.418	0	Neutrophil-Con
Emb	0	0.94657	0.89	0.449	0	Neutrophil-Con
Klf3	0	0.932164	0.923	0.6	0	Neutrophil-Con
Ssh2	0	0.925158	0.899	0.522	0	Neutrophil-Con
Sell	0	0.91581	0.918	0.482	0	Neutrophil-Con
Mrpl33	0	0.914284	0.914	0.542	0	Neutrophil-Con
Adgre5	0	0.908851	0.936	0.649	0	Neutrophil-Con
Hmgb2	0	0.889476	0.981	0.75	0	Neutrophil-Con
Gmfg	0	0.888397	0.96	0.603	0	Neutrophil-Con
Picalm	0	0.868191	0.978	0.732	0	Neutrophil-Con
Pglyrp1	0	0.86439	0.975	0.477	0	Neutrophil-Con
Rps9	0	0.798881	0.994	0.891	0	Neutrophil-Con
Malat1	0	0.639648	1	0.999	0	Neutrophil-Con
Rdh12	1.75275e-306	1.08397	0.779	0.366	3.35003e-302	Neutrophil-Con
Anxa2	1.0757e-305	0.845325	0.973	0.586	2.05599e-301	Neutrophil-Con
Ccl6	1.85124e-301	0.923044	0.943	0.698	3.53827e-297	Neutrophil-Con
Sub1	1.13118e-300	0.976077	0.885	0.592	2.16203e-296	Neutrophil-Con
Ripor2	3.72639e-297	0.880709	0.808	0.388	7.12225e-293	Neutrophil-Con
Mcemp1	3.45174e-295	0.860154	0.921	0.529	6.59731e-291	Neutrophil-Con
Jund	3.52749e-295	0.782936	0.986	0.845	6.7421e-291	Neutrophil-Con
Coro1a	2.20034e-294	0.793095	0.992	0.668	4.2055e-290	Neutrophil-Con
Mpc1	1.00025e-293	0.938088	0.825	0.478	1.91178e-289	Neutrophil-Con
Stfa2l1	1.92179e-292	1.3264	0.738	0.347	3.67311e-288	Neutrophil-Con
Vim	1.08959e-290	1.10483	0.908	0.683	2.08253e-286	Neutrophil-Con
Lcp1	1.57118e-290	0.709353	0.994	0.826	3.003e-286	Neutrophil-Con
Ncf2	1.63662e-290	0.7988	0.966	0.646	3.12807e-286	Neutrophil-Con
mt-Co1	1.04788e-289	0.986579	0.964	0.799	2.00282e-285	Neutrophil-Con
Arpc3	4.33954e-288	0.665627	0.992	0.882	8.29416e-284	Neutrophil-Con
Itga4	1.30207e-287	0.96681	0.655	0.275	2.48864e-283	Neutrophil-Con
Gcnt2	3.23953e-286	0.826888	0.907	0.568	6.1917e-282	Neutrophil-Con
Fxyd5	7.14649e-286	0.617183	0.998	0.933	1.36591e-281	Neutrophil-Con
Nfam1	6.23027e-280	0.805681	0.91	0.549	1.19079e-275	Neutrophil-Con
Pygl	1.55407e-278	0.817841	0.934	0.53	2.97029e-274	Neutrophil-Con
Glipr2	8.08965e-278	0.843932	0.82	0.415	1.54618e-273	Neutrophil-Con
Alox5ap	9.20832e-278	0.761483	0.993	0.716	1.75999e-273	Neutrophil-Con
Hist1h2bc	5.04152e-277	1.05806	0.749	0.381	9.63585e-273	Neutrophil-Con
Retnlg	8.01583e-277	0.633925	0.955	0.497	1.53207e-272	Neutrophil-Con
Anxa1	6.58266e-276	0.746805	0.929	0.495	1.25814e-271	Neutrophil-Con
Fgl2	1.82205e-271	0.932087	0.845	0.455	3.48248e-267	Neutrophil-Con
Tmsb4x	3.40039e-270	0.778983	0.999	0.982	6.49917e-266	Neutrophil-Con
Gsr	7.17521e-270	0.719935	0.979	0.73	1.3714e-265	Neutrophil-Con
Sema4a	2.60096e-268	0.830664	0.789	0.435	4.97122e-264	Neutrophil-Con
Cd244a	3.73316e-266	0.849796	0.608	0.246	7.13518e-262	Neutrophil-Con
Slc22a15	9.70854e-264	0.8705	0.748	0.368	1.85559e-259	Neutrophil-Con
Grina	3.48764e-258	0.63952	0.991	0.875	6.66593e-254	Neutrophil-Con
Tspan13	1.03819e-257	0.874767	0.678	0.315	1.9843e-253	Neutrophil-Con
Gm2a	3.56528e-256	0.861237	0.768	0.41	6.81432e-252	Neutrophil-Con
Sirpb1b	1.78363e-254	0.81124	0.728	0.366	3.40905e-250	Neutrophil-Con
Actb	5.25273e-253	0.700907	1	0.973	1.00395e-248	Neutrophil-Con
S100a8	9.82101e-250	0.777714	0.998	0.838	1.87709e-245	Neutrophil-Con
Gm5150	1.41411e-249	0.85644	0.617	0.26	2.70279e-245	Neutrophil-Con
Rps27a	1.53569e-244	0.677472	0.982	0.844	2.93517e-240	Neutrophil-Con
Gnai2	5.2472e-243	0.647613	0.987	0.808	1.0029e-238	Neutrophil-Con
Cd300ld	1.0123e-242	0.771013	0.91	0.609	1.9348e-238	Neutrophil-Con
2022-03-07	3.65983e-239	0.780689	0.913	0.668	6.99504e-235	Neutrophil-Con
R3hdm4	1.17615e-238	0.77679	0.773	0.363	2.24797e-234	Neutrophil-Con
Svil	1.79779e-238	0.76543	0.706	0.34	3.43611e-234	Neutrophil-Con
Trem1	3.79573e-238	0.705678	0.976	0.74	7.25478e-234	Neutrophil-Con
Cdc42se1	9.44834e-237	0.78765	0.786	0.451	1.80586e-232	Neutrophil-Con
Cd52	6.71773e-236	0.643806	0.998	0.846	1.28396e-231	Neutrophil-Con
Gpi1	2.38054e-230	0.705016	0.87	0.471	4.54993e-226	Neutrophil-Con
Pi16	1.88532e-228	0.790689	0.653	0.3	3.6034e-224	Neutrophil-Con
Gpx1	2.3814e-227	0.718946	0.952	0.638	4.55157e-223	Neutrophil-Con
Lmnb1	5.5908e-227	0.658241	0.987	0.835	1.06857e-222	Neutrophil-Con
G0s2	3.05858e-224	0.802492	0.957	0.7	5.84586e-220	Neutrophil-Con
Fgr	8.60744e-224	0.736565	0.856	0.561	1.64514e-219	Neutrophil-Con
Steap4	1.47027e-223	0.845057	0.663	0.318	2.81014e-219	Neutrophil-Con
Fbxl5	1.53346e-223	0.776318	0.9	0.592	2.9309e-219	Neutrophil-Con
Jaml	1.19187e-221	0.873477	0.561	0.23	2.27803e-217	Neutrophil-Con
Nsd3	2.00394e-220	0.722813	0.814	0.49	3.83014e-216	Neutrophil-Con
Gpcpd1	2.47587e-220	0.71903	0.885	0.62	4.73213e-216	Neutrophil-Con
Samhd1	2.57816e-220	0.659914	0.933	0.59	4.92764e-216	Neutrophil-Con
Kdm7a	3.69629e-218	0.798378	0.798	0.475	7.06473e-214	Neutrophil-Con
Lbr	6.14454e-217	0.736935	0.781	0.405	1.17441e-212	Neutrophil-Con
Entpd1	6.85919e-217	0.781108	0.853	0.56	1.311e-212	Neutrophil-Con
Tspo	4.83814e-216	0.755596	0.928	0.717	9.24713e-212	Neutrophil-Con
Wfdc21	1.59591e-215	0.83726	0.888	0.565	3.05026e-211	Neutrophil-Con
mt-Co2	8.19752e-215	0.784513	0.934	0.775	1.56679e-210	Neutrophil-Con
Hdac4	2.55537e-213	0.786425	0.643	0.323	4.88407e-209	Neutrophil-Con
Capzb	7.94005e-211	0.662153	0.903	0.639	1.51758e-206	Neutrophil-Con
Prr13	2.85829e-210	0.665187	0.919	0.59	5.46305e-206	Neutrophil-Con
Ube2h	1.09965e-208	0.82383	0.719	0.418	2.10176e-204	Neutrophil-Con
Osbpl9	2.26019e-206	0.694622	0.735	0.4	4.31991e-202	Neutrophil-Con
Tnfrsf1a	2.69731e-206	0.712482	0.869	0.575	5.15537e-202	Neutrophil-Con
Xdh	2.74657e-206	0.767872	0.696	0.356	5.24953e-202	Neutrophil-Con
Smap2	1.40387e-205	0.701017	0.738	0.405	2.68322e-201	Neutrophil-Con
Pbx1	1.43055e-205	0.769265	0.626	0.3	2.73421e-201	Neutrophil-Con
Hist1h1c	2.55676e-205	1.12838	0.598	0.284	4.88674e-201	Neutrophil-Con
Gapdh	3.70393e-200	0.631734	0.963	0.675	7.07933e-196	Neutrophil-Con
AB124611	5.88156e-200	0.679326	0.774	0.423	1.12414e-195	Neutrophil-Con
Ifngr1	1.78063e-199	0.743267	0.759	0.459	3.40331e-195	Neutrophil-Con
Ccnd3	4.43288e-199	0.68078	0.764	0.425	8.47256e-195	Neutrophil-Con
Fam129a	9.72586e-197	0.717964	0.65	0.322	1.8589e-192	Neutrophil-Con
Sirpb1c	2.91958e-195	0.693847	0.646	0.318	5.58019e-191	Neutrophil-Con
Cdkn1b	4.33394e-194	0.787466	0.699	0.394	8.28346e-190	Neutrophil-Con
Klhl2	1.62326e-193	0.712295	0.649	0.342	3.10253e-189	Neutrophil-Con
C5ar1	6.41444e-193	0.612057	0.94	0.698	1.22599e-188	Neutrophil-Con
Rassf5	1.13586e-192	0.663722	0.694	0.369	2.17097e-188	Neutrophil-Con
Arhgap15	1.08656e-191	0.728023	0.569	0.265	2.07674e-187	Neutrophil-Con
Themis2	3.66999e-190	0.689081	0.822	0.523	7.01444e-186	Neutrophil-Con
Il1rap	5.96837e-189	0.732557	0.796	0.528	1.14073e-184	Neutrophil-Con
Preb	1.36589e-188	0.69587	0.548	0.252	2.61063e-184	Neutrophil-Con
Tagln2	5.04607e-187	0.999219	0.601	0.31	9.64455e-183	Neutrophil-Con
Itgal	3.2585e-186	0.723451	0.779	0.48	6.22797e-182	Neutrophil-Con
Cd37	4.14125e-183	0.685696	0.791	0.518	7.91517e-179	Neutrophil-Con
Gpsm3	1.73358e-180	0.615656	0.877	0.563	3.31339e-176	Neutrophil-Con
Dennd4a	6.33412e-180	0.663424	0.97	0.834	1.21064e-175	Neutrophil-Con
Trim30b	1.67072e-178	0.621699	0.862	0.576	3.19325e-174	Neutrophil-Con
Ndel1	1.61407e-177	0.673326	0.927	0.725	3.08498e-173	Neutrophil-Con
Slc40a1	1.34088e-175	0.688077	0.747	0.454	2.56282e-171	Neutrophil-Con
Hcst	1.82084e-175	0.667859	0.693	0.396	3.48018e-171	Neutrophil-Con
Emilin2	8.89825e-175	0.622278	0.863	0.569	1.70072e-170	Neutrophil-Con
Eif4ebp1	2.64491e-174	0.621609	0.809	0.511	5.05522e-170	Neutrophil-Con
Clk1	4.88357e-174	0.651823	0.845	0.614	9.33396e-170	Neutrophil-Con
Ddx6	3.6181e-173	0.656304	0.928	0.771	6.91527e-169	Neutrophil-Con
Pag1	2.38467e-169	0.653134	0.714	0.429	4.55781e-165	Neutrophil-Con
Smpdl3a	5.25503e-168	0.720041	0.642	0.348	1.00439e-163	Neutrophil-Con
Rassf3	1.63936e-167	0.6844	0.627	0.336	3.13331e-163	Neutrophil-Con
mt-Atp6	1.8646e-167	0.66746	0.923	0.788	3.56381e-163	Neutrophil-Con
Ttc7	1.94057e-167	0.655943	0.65	0.362	3.70901e-163	Neutrophil-Con
Prr5l	1.31465e-166	0.645842	0.41	0.153	2.51268e-162	Neutrophil-Con
Tmcc1	7.41304e-166	0.709134	0.727	0.435	1.41685e-161	Neutrophil-Con
Il18rap	4.09967e-164	0.654374	0.612	0.329	7.8357e-160	Neutrophil-Con
Fuca1	4.05461e-162	0.635622	0.656	0.373	7.74957e-158	Neutrophil-Con
Pip4k2a	1.97673e-160	0.631798	0.607	0.327	3.77812e-156	Neutrophil-Con
Kctd12	3.06065e-160	0.748777	0.799	0.515	5.84981e-156	Neutrophil-Con
Celf2	1.13666e-159	0.645066	0.776	0.491	2.1725e-155	Neutrophil-Con
Cpd	2.09811e-158	0.633303	0.807	0.543	4.01011e-154	Neutrophil-Con
Sgms1	2.74663e-157	0.654224	0.619	0.334	5.24963e-153	Neutrophil-Con
mt-Co3	9.26899e-157	0.624865	0.935	0.803	1.77158e-152	Neutrophil-Con
Gm26740	1.12437e-156	0.670031	0.572	0.297	2.14901e-152	Neutrophil-Con
Atp11b	1.06823e-155	0.675425	0.696	0.401	2.04171e-151	Neutrophil-Con
Nfe2	5.38052e-155	0.643457	0.607	0.315	1.02838e-150	Neutrophil-Con
Adam19	6.90832e-154	0.663617	0.546	0.276	1.32039e-149	Neutrophil-Con
Arrdc3	9.13962e-152	0.690624	0.608	0.335	1.74685e-147	Neutrophil-Con
Selenon	4.08362e-150	0.703166	0.666	0.389	7.80503e-146	Neutrophil-Con
Bin2	1.09237e-149	0.619887	0.594	0.316	2.08784e-145	Neutrophil-Con
H2-Q10	5.9252e-149	0.826236	0.569	0.295	1.13248e-144	Neutrophil-Con
Cyth4	3.17384e-147	0.649102	0.708	0.437	6.06616e-143	Neutrophil-Con
Chp1	3.19302e-147	0.612892	0.66	0.384	6.10281e-143	Neutrophil-Con
Klf7	7.51515e-147	0.639392	0.742	0.455	1.43637e-142	Neutrophil-Con
Ankrd11	9.95897e-146	0.615482	0.855	0.653	1.90346e-141	Neutrophil-Con
Ipcef1	1.77169e-145	0.630752	0.45	0.204	3.38624e-141	Neutrophil-Con
Il13ra1	4.33228e-145	0.611114	0.662	0.392	8.28029e-141	Neutrophil-Con
Mpp7	5.3683e-143	0.663509	0.694	0.424	1.02604e-138	Neutrophil-Con
Ptma	3.71124e-142	0.649124	0.708	0.451	7.09329e-138	Neutrophil-Con
Fam32a	3.87087e-140	0.603183	0.803	0.568	7.39839e-136	Neutrophil-Con
Igfbp6	4.89042e-140	0.614801	0.618	0.34	9.34707e-136	Neutrophil-Con
Asprv1	6.38731e-140	0.720547	0.818	0.572	1.22081e-135	Neutrophil-Con
Trf	1.19197e-132	0.928532	0.451	0.215	2.2782e-128	Neutrophil-Con
Cstdc4	4.68475e-132	0.889614	0.576	0.319	8.95397e-128	Neutrophil-Con
Fgd4	1.72219e-129	0.602073	0.5	0.259	3.29162e-125	Neutrophil-Con
Glul	4.00435e-124	0.6744	0.449	0.221	7.65351e-120	Neutrophil-Con
Gk	1.02177e-123	0.61098	0.505	0.267	1.9529e-119	Neutrophil-Con
Arid4a	1.49326e-107	0.601604	0.535	0.31	2.85407e-103	Neutrophil-Con
F630028O10Rik	2.88759e-100	0.730872	0.675	0.449	5.51906e-96	Neutrophil-Con
Apoe	6.60264e-15	0.761575	0.353	0.291	1.26196e-10	Neutrophil-Con
Saa3	1.03967e-10	0.953695	0.408	0.369	1.98711e-06	Neutrophil-Con
Retnlg	0	2.08027	0.999	0.573	0	imm-Neutrophil
Ifitm6	0	2.02511	0.892	0.356	0	imm-Neutrophil
Ly6g	0	1.87761	0.861	0.287	0	imm-Neutrophil
Mmp8	0	1.71578	0.945	0.454	0	imm-Neutrophil
S100a6	0	1.65767	0.997	0.816	0	imm-Neutrophil
S100a8	0	1.55231	0.999	0.867	0	imm-Neutrophil
Mgst1	0	1.4675	0.868	0.332	0	imm-Neutrophil
S100a9	0	1.3989	1	0.838	0	imm-Neutrophil
Cd177	0	1.38817	0.815	0.237	0	imm-Neutrophil
Wfdc21	0	1.3581	0.989	0.606	0	imm-Neutrophil
Pglyrp1	0	1.3191	1	0.564	0	imm-Neutrophil
Alox5ap	0	1.29137	1	0.766	0	imm-Neutrophil
Gapdh	0	1.1854	0.995	0.722	0	imm-Neutrophil
S100a11	0	1.1749	1	0.785	0	imm-Neutrophil
Prr13	0	1.13884	0.982	0.638	0	imm-Neutrophil
Tspo	0	1.12167	0.989	0.745	0	imm-Neutrophil
R3hdm4	0	1.09303	0.935	0.408	0	imm-Neutrophil
Mmp9	2.81536e-297	1.04568	0.996	0.629	5.38099e-293	imm-Neutrophil
Anxa1	6.51653e-293	1.13178	0.984	0.564	1.24551e-288	imm-Neutrophil
Pygl	7.31953e-291	1.03229	0.985	0.594	1.39898e-286	imm-Neutrophil
Cnn2	1.09555e-283	0.947091	0.901	0.383	2.09393e-279	imm-Neutrophil
Rdh12	4.2881e-283	1.03852	0.941	0.412	8.19585e-279	imm-Neutrophil
Rflnb	4.07208e-281	0.939942	0.722	0.236	7.78297e-277	imm-Neutrophil
Hp	1.14814e-279	1.06548	1	0.619	2.19444e-275	imm-Neutrophil
Tkt	2.06766e-277	1.02998	0.895	0.436	3.95192e-273	imm-Neutrophil
Mcemp1	5.57937e-274	0.974707	0.982	0.589	1.06638e-269	imm-Neutrophil
Gpi1	7.85709e-272	0.997152	0.952	0.529	1.50173e-267	imm-Neutrophil
Ggt1	1.04294e-268	0.799856	0.537	0.132	1.99337e-264	imm-Neutrophil
Pnkp	7.619e-268	0.840634	0.714	0.237	1.45622e-263	imm-Neutrophil
Gyg	4.74312e-264	0.901945	0.67	0.219	9.06552e-260	imm-Neutrophil
Sri	6.36685e-264	1.01706	0.933	0.524	1.2169e-259	imm-Neutrophil
Mapk13	1.21676e-262	0.898073	0.727	0.254	2.3256e-258	imm-Neutrophil
Atxn10	4.59599e-260	0.951932	0.845	0.362	8.78431e-256	imm-Neutrophil
Dhrs7	2.27301e-259	0.960374	0.964	0.488	4.34441e-255	imm-Neutrophil
Ceacam10	1.5934e-256	0.819178	0.582	0.161	3.04546e-252	imm-Neutrophil
Adam8	6.29775e-254	0.92787	0.964	0.574	1.20369e-249	imm-Neutrophil
Coro1a	2.01816e-252	0.862605	0.999	0.726	3.85731e-248	imm-Neutrophil
Prok2	4.58933e-250	1.24559	0.656	0.229	8.77159e-246	imm-Neutrophil
Anxa2	1.1256e-248	0.903835	0.994	0.653	2.15135e-244	imm-Neutrophil
Ly6c2	8.73475e-244	1.02729	0.729	0.277	1.66947e-239	imm-Neutrophil
Lbr	2.8769e-240	0.894014	0.923	0.448	5.49862e-236	imm-Neutrophil
Cdkn2d	4.487e-240	0.936046	0.84	0.378	8.57601e-236	imm-Neutrophil
Tmsb4x	4.96315e-239	0.783249	0.999	0.986	9.48606e-235	imm-Neutrophil
Aldh2	3.85666e-237	0.692295	0.786	0.304	7.37123e-233	imm-Neutrophil
Padi4	7.10021e-228	0.743347	0.59	0.181	1.35706e-223	imm-Neutrophil
Flna	1.30163e-225	0.823059	0.906	0.434	2.4878e-221	imm-Neutrophil
Zyx	3.7195e-225	0.869285	0.998	0.642	7.10907e-221	imm-Neutrophil
Hacd4	1.09502e-224	0.758825	0.685	0.241	2.09291e-220	imm-Neutrophil
Ifitm1	1.55489e-224	1.09308	0.984	0.701	2.97186e-220	imm-Neutrophil
Lrrk2	1.69696e-223	0.70103	0.535	0.151	3.24339e-219	imm-Neutrophil
Glipr2	2.30659e-222	0.845582	0.933	0.468	4.40859e-218	imm-Neutrophil
Lrg1	5.71879e-221	0.923746	0.989	0.539	1.09303e-216	imm-Neutrophil
Acvrl1	3.24526e-218	0.601346	0.369	0.071	6.20266e-214	imm-Neutrophil
Ckap4	8.83115e-218	0.764541	0.658	0.225	1.6879e-213	imm-Neutrophil
Nfe2	3.521e-215	0.754643	0.807	0.332	6.7297e-211	imm-Neutrophil
Slc2a3	1.31638e-214	0.937493	0.779	0.331	2.51601e-210	imm-Neutrophil
Sell	9.57065e-214	0.842228	0.981	0.551	1.82924e-209	imm-Neutrophil
Wfdc17	6.71734e-210	0.982598	0.986	0.846	1.28389e-205	imm-Neutrophil
Gda	2.47133e-207	0.817044	0.998	0.632	4.72346e-203	imm-Neutrophil
Slc16a3	5.09758e-206	0.858912	0.973	0.579	9.74301e-202	imm-Neutrophil
Fis1	5.86136e-206	0.769047	0.915	0.506	1.12028e-201	imm-Neutrophil
Ncf2	1.19417e-204	0.761637	0.99	0.7	2.28241e-200	imm-Neutrophil
Arpc3	7.87596e-204	0.645759	0.999	0.901	1.50533e-199	imm-Neutrophil
Anxa11	1.17424e-202	0.76788	0.843	0.406	2.24432e-198	imm-Neutrophil
Plp2	1.27544e-201	0.784468	0.881	0.463	2.43775e-197	imm-Neutrophil
Arhgdib	1.47662e-201	0.665576	0.993	0.862	2.82227e-197	imm-Neutrophil
Pirb	5.69266e-201	0.81567	0.981	0.611	1.08804e-196	imm-Neutrophil
Pi16	2.78386e-200	0.721694	0.798	0.338	5.32079e-196	imm-Neutrophil
Bmx	1.02817e-199	0.709267	0.594	0.198	1.96514e-195	imm-Neutrophil
Rps9	2.69839e-199	0.663337	0.999	0.909	5.15743e-195	imm-Neutrophil
G6pdx	7.93519e-199	0.752011	0.702	0.278	1.51665e-194	imm-Neutrophil
Dhrs9	1.6027e-197	0.779934	0.86	0.41	3.06324e-193	imm-Neutrophil
Ifitm3	1.94127e-197	0.733055	0.992	0.782	3.71036e-193	imm-Neutrophil
Qsox1	8.31537e-196	0.841748	0.732	0.313	1.58932e-191	imm-Neutrophil
Lyz2	3.17164e-195	0.810835	0.987	0.812	6.06195e-191	imm-Neutrophil
Abtb1	2.59981e-192	0.715597	0.764	0.325	4.96902e-188	imm-Neutrophil
Grina	1.06745e-190	0.659198	0.998	0.895	2.04021e-186	imm-Neutrophil
Glrx	1.22654e-190	0.747584	0.839	0.418	2.34429e-186	imm-Neutrophil
Actb	9.91416e-190	0.664982	1	0.978	1.89489e-185	imm-Neutrophil
AB124611	2.56746e-189	0.72976	0.895	0.465	4.90719e-185	imm-Neutrophil
Emb	3.7606e-189	0.758883	0.953	0.518	7.18763e-185	imm-Neutrophil
Dgat1	1.33119e-188	0.79231	0.82	0.396	2.5443e-184	imm-Neutrophil
Rps27a	3.60829e-187	0.667872	0.998	0.866	6.89652e-183	imm-Neutrophil
Flot2	6.42801e-187	0.634822	0.488	0.144	1.22859e-182	imm-Neutrophil
Atp11b	1.16636e-184	0.756246	0.85	0.426	2.22926e-180	imm-Neutrophil
Mmp25	4.4579e-184	0.670361	0.578	0.198	8.52039e-180	imm-Neutrophil
Taldo1	4.53864e-184	0.67183	0.997	0.814	8.67471e-180	imm-Neutrophil
Smpdl3a	1.32918e-183	0.75646	0.799	0.373	2.54046e-179	imm-Neutrophil
Cd52	7.3409e-182	0.662804	0.999	0.874	1.40307e-177	imm-Neutrophil
Asnsd1	1.36494e-180	0.709111	0.64	0.248	2.60881e-176	imm-Neutrophil
Sqor	1.37083e-180	0.654962	0.668	0.262	2.62008e-176	imm-Neutrophil
Xdh	3.83798e-180	0.718251	0.835	0.392	7.33554e-176	imm-Neutrophil
Cxcr2	1.91128e-177	0.767194	0.999	0.648	3.65303e-173	imm-Neutrophil
4932438A13Rik	2.77086e-177	0.734634	0.708	0.3	5.29594e-173	imm-Neutrophil
Rab5if	4.37905e-175	0.710733	0.936	0.582	8.36969e-171	imm-Neutrophil
Rac2	3.52824e-172	0.603181	0.991	0.849	6.74352e-168	imm-Neutrophil
Dstn	2.55842e-171	0.763946	0.854	0.467	4.8899e-167	imm-Neutrophil
Atp11a	3.90668e-169	0.620102	0.682	0.28	7.46684e-165	imm-Neutrophil
Actn1	8.93115e-169	0.698636	0.857	0.45	1.70701e-164	imm-Neutrophil
Flot1	1.08e-167	0.711037	0.744	0.342	2.06421e-163	imm-Neutrophil
Actr3	5.9861e-167	0.638428	0.985	0.777	1.14412e-162	imm-Neutrophil
Actg1	1.45264e-166	0.687652	0.999	0.912	2.77644e-162	imm-Neutrophil
Mtus1	3.51386e-165	0.645484	0.701	0.295	6.71605e-161	imm-Neutrophil
Ccl6	8.45167e-165	0.841756	0.977	0.737	1.61537e-160	imm-Neutrophil
Gnai2	4.36059e-163	0.605227	0.997	0.839	8.33439e-159	imm-Neutrophil
Ccpg1	1.19355e-162	0.685448	0.96	0.541	2.28123e-158	imm-Neutrophil
Selplg	1.9564e-160	0.685231	0.997	0.68	3.73926e-156	imm-Neutrophil
Mrpl33	1.8613e-159	0.69616	0.972	0.599	3.5575e-155	imm-Neutrophil
Lcn2	2.03269e-159	0.701665	0.974	0.833	3.88509e-155	imm-Neutrophil
Gpx1	3.93017e-158	0.68912	0.98	0.691	7.51173e-154	imm-Neutrophil
A530064D06Rik	1.05829e-157	0.601384	0.68	0.283	2.02271e-153	imm-Neutrophil
Ifitm2	4.25075e-156	0.727874	0.999	0.789	8.12446e-152	imm-Neutrophil
Fam129a	5.31061e-156	0.617742	0.781	0.358	1.01502e-151	imm-Neutrophil
Myadm	1.78483e-152	0.686637	0.891	0.458	3.41135e-148	imm-Neutrophil
Mindy1	8.37222e-152	0.606732	0.587	0.23	1.60018e-147	imm-Neutrophil
Asprv1	1.72061e-151	0.963805	0.88	0.605	3.2886e-147	imm-Neutrophil
Tpm4	6.28452e-149	0.652034	0.948	0.566	1.20116e-144	imm-Neutrophil
Hmgb2	1.07706e-147	0.651207	0.997	0.789	2.05858e-143	imm-Neutrophil
Stx11	3.34105e-146	0.660008	0.884	0.54	6.38574e-142	imm-Neutrophil
Ripor2	3.06686e-145	0.628977	0.874	0.452	5.8617e-141	imm-Neutrophil
Gpsm3	3.71961e-145	0.601638	0.954	0.606	7.1093e-141	imm-Neutrophil
Rps24	2.59302e-142	0.664319	0.938	0.746	4.95604e-138	imm-Neutrophil
mt-Co1	5.28458e-141	0.704767	0.988	0.825	1.01004e-136	imm-Neutrophil
Svil	1.04677e-135	0.600193	0.794	0.39	2.00069e-131	imm-Neutrophil
Lsp1	9.16629e-132	0.603078	0.996	0.756	1.75195e-127	imm-Neutrophil
Rps4x	1.39988e-125	0.624197	0.79	0.437	2.6756e-121	imm-Neutrophil
Stfa2l1	4.37398e-116	0.944953	0.739	0.419	8.35999e-112	imm-Neutrophil
Plscr1	2.34741e-110	0.612831	0.589	0.271	4.4866e-106	imm-Neutrophil
Vim	3.05541e-110	0.632757	0.958	0.715	5.8398e-106	imm-Neutrophil
Cstdc4	3.52456e-93	1.33797	0.615	0.359	6.73649e-89	imm-Neutrophil
Stfa2	2.11311e-84	1.58252	0.334	0.132	4.03878e-80	imm-Neutrophil
Cstdc5	3.89726e-74	1.65015	0.307	0.123	7.44883e-70	imm-Neutrophil
Stfa3	2.56804e-68	1.16206	0.269	0.103	4.90829e-64	imm-Neutrophil
Stfa1	1.77081e-36	1.1801	0.202	0.09	3.38456e-32	imm-Neutrophil
Ccl3	0	5.18058	0.978	0.167	0	Neutrophil-Ccl3
Itpr2	0	4.60815	0.811	0.392	0	Neutrophil-Ccl3
Ccl4	0	4.28008	0.879	0.131	0	Neutrophil-Ccl3
Cstb	0	4.07525	0.981	0.545	0	Neutrophil-Ccl3
Gadd45b	0	3.56565	0.973	0.436	0	Neutrophil-Ccl3
Il1rn	0	3.53941	0.986	0.539	0	Neutrophil-Ccl3
Sod2	0	3.45462	0.927	0.429	0	Neutrophil-Ccl3
Cd274	0	3.39353	0.915	0.238	0	Neutrophil-Ccl3
Slc31a2	0	3.32714	0.917	0.221	0	Neutrophil-Ccl3
Gadd45g	0	3.27518	0.461	0.124	0	Neutrophil-Ccl3
Ftl1	0	3.15762	1	0.997	0	Neutrophil-Ccl3
Psap	0	3.15038	0.949	0.835	0	Neutrophil-Ccl3
Fnip2	0	3.10809	0.869	0.149	0	Neutrophil-Ccl3
Ctsz	0	3.10372	0.977	0.529	0	Neutrophil-Ccl3
Gdf15	0	3.05228	0.329	0.014	0	Neutrophil-Ccl3
F10	0	3.04591	0.701	0.075	0	Neutrophil-Ccl3
Slc26a11	0	2.99797	0.533	0.057	0	Neutrophil-Ccl3
Ctsb	0	2.98668	0.982	0.709	0	Neutrophil-Ccl3
Inhba	0	2.98303	0.524	0.072	0	Neutrophil-Ccl3
Basp1	0	2.92484	0.962	0.391	0	Neutrophil-Ccl3
Ccrl2	0	2.92317	0.984	0.497	0	Neutrophil-Ccl3
Il1a	0	2.81884	0.781	0.132	0	Neutrophil-Ccl3
Cpeb4	0	2.81735	0.743	0.235	0	Neutrophil-Ccl3
Rgs1	0	2.77537	0.448	0.065	0	Neutrophil-Ccl3
Atp6v0c	0	2.76821	0.998	0.928	0	Neutrophil-Ccl3
Hcar2	0	2.76201	0.928	0.353	0	Neutrophil-Ccl3
Creg1	0	2.73969	0.768	0.579	0	Neutrophil-Ccl3
Sqstm1	0	2.68414	0.926	0.527	0	Neutrophil-Ccl3
Lamp1	0	2.66286	0.931	0.462	0	Neutrophil-Ccl3
Ddit3	0	2.60506	0.815	0.269	0	Neutrophil-Ccl3
Tmem140	0	2.57484	0.666	0.077	0	Neutrophil-Ccl3
Dock10	0	2.56846	0.731	0.05	0	Neutrophil-Ccl3
Cd63	0	2.54563	0.863	0.468	0	Neutrophil-Ccl3
Gstm1	0	2.53677	0.514	0.041	0	Neutrophil-Ccl3
Bri3	0	2.5251	0.974	0.644	0	Neutrophil-Ccl3
Arid5b	0	2.48404	0.843	0.239	0	Neutrophil-Ccl3
Gna13	0	2.48078	0.888	0.473	0	Neutrophil-Ccl3
Gns	0	2.46904	0.803	0.169	0	Neutrophil-Ccl3
Irak2	0	2.43893	0.88	0.229	0	Neutrophil-Ccl3
Gla	0	2.42239	0.843	0.208	0	Neutrophil-Ccl3
Atp6v1c1	0	2.40844	0.81	0.171	0	Neutrophil-Ccl3
Bcl2a1a	0	2.3889	0.802	0.151	0	Neutrophil-Ccl3
Esd	0	2.34039	0.738	0.592	0	Neutrophil-Ccl3
1700017B05Rik	0	2.3303	0.79	0.263	0	Neutrophil-Ccl3
Bcl2a1b	0	2.29647	0.914	0.301	0	Neutrophil-Ccl3
Fth1	0	2.28488	1	1	0	Neutrophil-Ccl3
Cd68	0	2.27998	0.812	0.392	0	Neutrophil-Ccl3
Ubc	0	2.27366	0.988	0.846	0	Neutrophil-Ccl3
Eif5	0	2.2378	0.948	0.678	0	Neutrophil-Ccl3
Ifrd1	0	2.22814	0.929	0.587	0	Neutrophil-Ccl3
Dedd2	0	2.22336	0.771	0.356	0	Neutrophil-Ccl3
B2m	0	2.21459	0.998	0.989	0	Neutrophil-Ccl3
Ier3	0	2.20276	0.967	0.79	0	Neutrophil-Ccl3
Il1f9	0	2.18621	0.764	0.546	0	Neutrophil-Ccl3
Cited2	0	2.18334	0.724	0.28	0	Neutrophil-Ccl3
Bax	0	2.17025	0.775	0.145	0	Neutrophil-Ccl3
Lhfpl2	0	2.16323	0.493	0.018	0	Neutrophil-Ccl3
Tgif1	0	2.15355	0.875	0.202	0	Neutrophil-Ccl3
Ninj1	0	2.14056	0.941	0.528	0	Neutrophil-Ccl3
Ankrd12	0	2.13421	0.852	0.458	0	Neutrophil-Ccl3
Sgpl1	0	2.13119	0.831	0.276	0	Neutrophil-Ccl3
Rnh1	0	2.10135	0.827	0.436	0	Neutrophil-Ccl3
Zeb2	0	2.08058	0.896	0.503	0	Neutrophil-Ccl3
Maff	0	2.07482	0.724	0.219	0	Neutrophil-Ccl3
Rbpj	0	2.06774	0.858	0.326	0	Neutrophil-Ccl3
Atf3	0	2.03397	0.808	0.31	0	Neutrophil-Ccl3
Capg	0	2.0323	0.809	0.241	0	Neutrophil-Ccl3
Ralgds	0	2.02652	0.669	0.086	0	Neutrophil-Ccl3
Eea1	0	2.01525	0.651	0.13	0	Neutrophil-Ccl3
Malt1	0	2.0101	0.667	0.282	0	Neutrophil-Ccl3
Tnip1	0	1.99195	0.774	0.225	0	Neutrophil-Ccl3
Slc38a1	0	1.98954	0.59	0.124	0	Neutrophil-Ccl3
Tnf	0	1.97875	0.741	0.416	0	Neutrophil-Ccl3
Lgals3	0	1.97577	0.891	0.799	0	Neutrophil-Ccl3
Ifi207	0	1.97231	0.634	0.093	0	Neutrophil-Ccl3
Klf6	0	1.96802	0.914	0.721	0	Neutrophil-Ccl3
Bcl2a1d	0	1.96318	0.635	0.124	0	Neutrophil-Ccl3
Gde1	0	1.9626	0.568	0.223	0	Neutrophil-Ccl3
Cd24a	0	1.93945	0.93	0.787	0	Neutrophil-Ccl3
Atp6v1a	0	1.9233	0.839	0.505	0	Neutrophil-Ccl3
Smad3	0	1.91481	0.607	0.061	0	Neutrophil-Ccl3
Jun	0	1.8991	0.787	0.389	0	Neutrophil-Ccl3
H2-K1	0	1.89827	0.968	0.846	0	Neutrophil-Ccl3
H2-Q7	0	1.89123	0.444	0.076	0	Neutrophil-Ccl3
Mreg	0	1.87244	0.567	0.008	0	Neutrophil-Ccl3
Amdhd2	0	1.8693	0.644	0.105	0	Neutrophil-Ccl3
Tnfrsf1b	0	1.86575	0.922	0.7	0	Neutrophil-Ccl3
Naa50	0	1.85685	0.632	0.097	0	Neutrophil-Ccl3
Icam1	0	1.85129	0.677	0.198	0	Neutrophil-Ccl3
Npc2	0	1.83819	0.836	0.459	0	Neutrophil-Ccl3
Rab15	0	1.83769	0.389	0.006	0	Neutrophil-Ccl3
Fam20c	0	1.83699	0.549	0.081	0	Neutrophil-Ccl3
Tnfaip3	0	1.83	0.899	0.5	0	Neutrophil-Ccl3
Traf1	0	1.81855	0.701	0.295	0	Neutrophil-Ccl3
Ppp4r2	0	1.80783	0.718	0.324	0	Neutrophil-Ccl3
Frrs1	0	1.78482	0.617	0.08	0	Neutrophil-Ccl3
Aoah	0	1.77539	0.502	0.037	0	Neutrophil-Ccl3
Ikbke	0	1.7676	0.519	0.048	0	Neutrophil-Ccl3
Sema4d	0	1.75374	0.778	0.339	0	Neutrophil-Ccl3
Ctsd	0	1.74922	0.991	0.955	0	Neutrophil-Ccl3
C3	0	1.74156	0.838	0.43	0	Neutrophil-Ccl3
Cflar	0	1.73755	0.785	0.403	0	Neutrophil-Ccl3
St13	0	1.7363	0.714	0.213	0	Neutrophil-Ccl3
Ubap1	0	1.72991	0.663	0.214	0	Neutrophil-Ccl3
Fnip1	0	1.72333	0.749	0.271	0	Neutrophil-Ccl3
Gas2l3	0	1.72198	0.44	0.006	0	Neutrophil-Ccl3
Fuca2	0	1.71981	0.785	0.336	0	Neutrophil-Ccl3
Denr	0	1.71799	0.547	0.133	0	Neutrophil-Ccl3
Mfsd1	0	1.71558	0.615	0.158	0	Neutrophil-Ccl3
Cxcl2	0	1.7054	0.978	0.958	0	Neutrophil-Ccl3
Ftl1-ps1	0	1.68108	0.749	0.252	0	Neutrophil-Ccl3
Bhlhe40	0	1.67444	0.837	0.401	0	Neutrophil-Ccl3
Rilpl2	0	1.67192	0.629	0.316	0	Neutrophil-Ccl3
E230032D23Rik	0	1.66735	0.602	0.094	0	Neutrophil-Ccl3
AA467197	0	1.65891	0.844	0.557	0	Neutrophil-Ccl3
Lrrfip2	0	1.64681	0.666	0.278	0	Neutrophil-Ccl3
Zc3h12c	0	1.63997	0.302	0.006	0	Neutrophil-Ccl3
Csf1	0	1.63754	0.784	0.391	0	Neutrophil-Ccl3
Tpp1	0	1.63459	0.667	0.14	0	Neutrophil-Ccl3
Hmox1	0	1.61658	0.699	0.34	0	Neutrophil-Ccl3
Tns3	0	1.61138	0.44	0.025	0	Neutrophil-Ccl3
Eif3a	0	1.60276	0.727	0.323	0	Neutrophil-Ccl3
Clec4n	0	1.59982	0.627	0.216	0	Neutrophil-Ccl3
Itgb1	0	1.5963	0.701	0.188	0	Neutrophil-Ccl3
Creb5	0	1.59411	0.517	0.099	0	Neutrophil-Ccl3
9930022D16Rik	0	1.59073	0.36	0.009	0	Neutrophil-Ccl3
Rps28	0	1.58974	0.915	0.699	0	Neutrophil-Ccl3
Npc1	0	1.58832	0.61	0.16	0	Neutrophil-Ccl3
Card19	0	1.58114	0.902	0.769	0	Neutrophil-Ccl3
Atf4	0	1.57903	0.699	0.438	0	Neutrophil-Ccl3
Efhd2	0	1.55754	0.95	0.788	0	Neutrophil-Ccl3
Nceh1	0	1.55413	0.478	0.077	0	Neutrophil-Ccl3
Gm15340	0	1.54456	0.387	0.009	0	Neutrophil-Ccl3
Slc7a11	0	1.53973	0.889	0.802	0	Neutrophil-Ccl3
Plgrkt	0	1.52044	0.616	0.195	0	Neutrophil-Ccl3
Pdcd1lg2	0	1.51536	0.421	0.028	0	Neutrophil-Ccl3
Ccdc126	0	1.50897	0.475	0.069	0	Neutrophil-Ccl3
B4galt1	0	1.50108	0.558	0.126	0	Neutrophil-Ccl3
1810058I24Rik	0	1.4989	0.831	0.57	0	Neutrophil-Ccl3
Tlr2	0	1.49743	0.83	0.612	0	Neutrophil-Ccl3
Nfkbib	0	1.47865	0.642	0.28	0	Neutrophil-Ccl3
Osbpl8	0	1.47811	0.546	0.203	0	Neutrophil-Ccl3
Fmnl2	0	1.46826	0.496	0.032	0	Neutrophil-Ccl3
Gm20406	0	1.46757	0.551	0.195	0	Neutrophil-Ccl3
Clcn7	0	1.46731	0.466	0.046	0	Neutrophil-Ccl3
Canx	0	1.46407	0.63	0.149	0	Neutrophil-Ccl3
M6pr	0	1.46375	0.652	0.243	0	Neutrophil-Ccl3
Igf2r	0	1.46054	0.596	0.133	0	Neutrophil-Ccl3
Clec4d	0	1.45303	0.986	0.977	0	Neutrophil-Ccl3
Ppp1r15a	0	1.44027	0.851	0.439	0	Neutrophil-Ccl3
Tomm20	0	1.43806	0.698	0.31	0	Neutrophil-Ccl3
Mafg	0	1.43343	0.715	0.373	0	Neutrophil-Ccl3
Pik3ap1	0	1.43229	0.83	0.485	0	Neutrophil-Ccl3
Dtnbp1	0	1.42856	0.534	0.107	0	Neutrophil-Ccl3
Slc43a2	0	1.41897	0.571	0.172	0	Neutrophil-Ccl3
Plin2	0	1.41462	0.919	0.745	0	Neutrophil-Ccl3
Znrf1	0	1.41199	0.682	0.347	0	Neutrophil-Ccl3
Wsb2	0	1.40978	0.63	0.19	0	Neutrophil-Ccl3
Itpripl2	0	1.39975	0.477	0.123	0	Neutrophil-Ccl3
Fkbp15	0	1.39273	0.602	0.237	0	Neutrophil-Ccl3
Mien1	0	1.38801	0.721	0.342	0	Neutrophil-Ccl3
Slc43a3	0	1.38144	0.404	0.012	0	Neutrophil-Ccl3
Tgoln1	0	1.3811	0.874	0.693	0	Neutrophil-Ccl3
Tmem251	0	1.37301	0.501	0.13	0	Neutrophil-Ccl3
Dgkz	0	1.36493	0.531	0.108	0	Neutrophil-Ccl3
Ubb	0	1.36199	0.995	0.984	0	Neutrophil-Ccl3
H2-Q4	0	1.35744	0.571	0.195	0	Neutrophil-Ccl3
A930007I19Rik	0	1.34041	0.405	0.017	0	Neutrophil-Ccl3
Skil	0	1.31974	0.907	0.672	0	Neutrophil-Ccl3
Arl8b	0	1.31622	0.584	0.198	0	Neutrophil-Ccl3
Atp6v0b	0	1.30329	0.963	0.906	0	Neutrophil-Ccl3
Atp6v1e1	0	1.27903	0.905	0.791	0	Neutrophil-Ccl3
Slc3a2	0	1.27699	0.778	0.454	0	Neutrophil-Ccl3
Cd9	0	1.26566	0.937	0.898	0	Neutrophil-Ccl3
Zc3h12a	0	1.26138	0.767	0.507	0	Neutrophil-Ccl3
Pnrc1	0	1.26129	0.935	0.903	0	Neutrophil-Ccl3
Vav1	0	1.25432	0.725	0.427	0	Neutrophil-Ccl3
Rab9	0	1.2526	0.452	0.123	0	Neutrophil-Ccl3
Mtdh	0	1.24497	0.592	0.235	0	Neutrophil-Ccl3
Tatdn2	0	1.24386	0.515	0.157	0	Neutrophil-Ccl3
Arl8a	0	1.2404	0.592	0.207	0	Neutrophil-Ccl3
Mllt6	0	1.23739	0.442	0.036	0	Neutrophil-Ccl3
Gm31718	0	1.22033	0.491	0.08	0	Neutrophil-Ccl3
Eya3	0	1.19341	0.357	0.046	0	Neutrophil-Ccl3
BC005537	0	1.19311	0.762	0.513	0	Neutrophil-Ccl3
Gnpda1	0	1.19182	0.609	0.264	0	Neutrophil-Ccl3
Plekhm2	0	1.19106	0.459	0.07	0	Neutrophil-Ccl3
Uap1l1	0	1.18816	0.39	0.045	0	Neutrophil-Ccl3
Ilf3	0	1.18117	0.382	0.03	0	Neutrophil-Ccl3
Flcn	0	1.17871	0.424	0.066	0	Neutrophil-Ccl3
1600002D24Rik	0	1.1709	0.309	0.007	0	Neutrophil-Ccl3
Rragd	0	1.1704	0.287	0.015	0	Neutrophil-Ccl3
Abcc1	0	1.1601	0.376	0.038	0	Neutrophil-Ccl3
Tbk1	0	1.15587	0.586	0.24	0	Neutrophil-Ccl3
Sh2b2	0	1.14464	0.53	0.154	0	Neutrophil-Ccl3
Tet3	0	1.1444	0.522	0.168	0	Neutrophil-Ccl3
Slfn2	0	1.14294	0.969	0.918	0	Neutrophil-Ccl3
Ptafr	0	1.13798	0.901	0.8	0	Neutrophil-Ccl3
Hspa5	0	1.13697	0.903	0.742	0	Neutrophil-Ccl3
Dpp7	0	1.12952	0.328	0.013	0	Neutrophil-Ccl3
Hspa9	0	1.1279	0.39	0.069	0	Neutrophil-Ccl3
Rragc	0	1.12258	0.513	0.162	0	Neutrophil-Ccl3
Il10rb	0	1.11674	0.778	0.561	0	Neutrophil-Ccl3
Nhlrc3	0	1.11064	0.381	0.04	0	Neutrophil-Ccl3
Stx3	0	1.06923	0.299	0.015	0	Neutrophil-Ccl3
Naglu	0	1.03717	0.326	0.024	0	Neutrophil-Ccl3
Tcirg1	0	1.0332	0.427	0.096	0	Neutrophil-Ccl3
Tnfrsf26	0	1.03231	0.368	0.038	0	Neutrophil-Ccl3
Gm36913	0	1.02938	0.297	0.01	0	Neutrophil-Ccl3
4933434E20Rik	0	1.02543	0.49	0.146	0	Neutrophil-Ccl3
Pip4p1	0	1.01372	0.405	0.078	0	Neutrophil-Ccl3
Col15a1	0	0.994965	0.284	0.012	0	Neutrophil-Ccl3
Snx8	0	0.937315	0.336	0.015	0	Neutrophil-Ccl3
Gm26626	0	0.928754	0.233	0.002	0	Neutrophil-Ccl3
Gabarap	0	0.912866	0.996	0.991	0	Neutrophil-Ccl3
Rab7	0	0.910113	0.94	0.869	0	Neutrophil-Ccl3
Ggta1	0	0.860983	0.284	0.021	0	Neutrophil-Ccl3
4930430E12Rik	0	0.837359	0.291	0.013	0	Neutrophil-Ccl3
Ncl	8.30295e-308	1.36919	0.695	0.403	1.58694e-303	Neutrophil-Ccl3
Kmt5a	3.95322e-305	1.37267	0.573	0.255	7.55579e-301	Neutrophil-Ccl3
Rpl23	2.2938e-304	0.986261	0.942	0.911	4.38414e-300	Neutrophil-Ccl3
Tmem189	2.42574e-304	1.14369	0.704	0.432	4.63632e-300	Neutrophil-Ccl3
Snx10	2.23472e-303	1.04992	0.798	0.55	4.27122e-299	Neutrophil-Ccl3
Slc11a2	2.63944e-303	0.872023	0.236	0.005	5.04476e-299	Neutrophil-Ccl3
Glmp	3.46577e-303	1.06401	0.506	0.183	6.62412e-299	Neutrophil-Ccl3
Fas	2.29448e-302	1.26996	0.628	0.314	4.38545e-298	Neutrophil-Ccl3
Sh3bp2	4.68811e-302	0.947463	0.393	0.081	8.96038e-298	Neutrophil-Ccl3
Aprt	1.01243e-301	1.2859	0.583	0.26	1.93506e-297	Neutrophil-Ccl3
Cln3	1.0316e-301	1.17865	0.627	0.314	1.97169e-297	Neutrophil-Ccl3
Syngr1	1.59241e-301	0.869795	0.235	0.005	3.04358e-297	Neutrophil-Ccl3
Kpna4	8.9233e-301	1.00899	0.814	0.591	1.70551e-296	Neutrophil-Ccl3
Tnfrsf23	3.09447e-300	1.05598	0.552	0.191	5.91446e-296	Neutrophil-Ccl3
Ly96	5.04566e-299	1.09099	0.442	0.123	9.64377e-295	Neutrophil-Ccl3
Abcg1	7.76307e-297	1.31624	0.577	0.243	1.48376e-292	Neutrophil-Ccl3
Abr	7.76964e-297	1.09262	0.727	0.463	1.48501e-292	Neutrophil-Ccl3
Tgfbr1	1.51738e-295	1.01332	0.535	0.185	2.90017e-291	Neutrophil-Ccl3
Gpnmb	1.7687e-295	3.00308	0.32	0.047	3.38053e-291	Neutrophil-Ccl3
Csf2rb2	7.49691e-295	1.22059	0.589	0.279	1.43288e-290	Neutrophil-Ccl3
Morrbid	1.07165e-294	1.02368	0.485	0.146	2.04825e-290	Neutrophil-Ccl3
Rpl8	1.0383e-293	1.04656	0.892	0.807	1.9845e-289	Neutrophil-Ccl3
Mpeg1	2.38237e-293	1.52495	0.736	0.488	4.55342e-289	Neutrophil-Ccl3
Pmaip1	3.15109e-292	1.05821	0.434	0.105	6.02267e-288	Neutrophil-Ccl3
Cyp4v3	1.38516e-290	0.798437	0.24	0.009	2.64746e-286	Neutrophil-Ccl3
Mapk6	3.13414e-290	1.1459	0.541	0.215	5.99028e-286	Neutrophil-Ccl3
Cxcl16	6.55446e-288	1.70859	0.285	0.029	1.25275e-283	Neutrophil-Ccl3
Plcxd2	2.34904e-287	1.89967	0.234	0.008	4.48971e-283	Neutrophil-Ccl3
Eef1a1	3.38578e-287	0.991853	0.93	0.879	6.47124e-283	Neutrophil-Ccl3
Trpm7	1.59088e-284	1.07176	0.531	0.204	3.04065e-280	Neutrophil-Ccl3
Sdhaf1	2.37282e-284	0.923595	0.285	0.029	4.53517e-280	Neutrophil-Ccl3
Ier5	1.6542e-282	1.01962	0.88	0.771	3.16168e-278	Neutrophil-Ccl3
Mrpl52	1.99895e-280	1.10977	0.492	0.162	3.8206e-276	Neutrophil-Ccl3
Fam50a	1.38836e-279	1.07199	0.538	0.217	2.65358e-275	Neutrophil-Ccl3
Usp18	2.5732e-278	1.10767	0.376	0.081	4.91815e-274	Neutrophil-Ccl3
Gpr137b	4.43773e-278	1.56955	0.55	0.265	8.48182e-274	Neutrophil-Ccl3
Plekho2	5.70309e-278	1.08883	0.735	0.495	1.09003e-273	Neutrophil-Ccl3
AI413582	7.81973e-277	1.00842	0.391	0.095	1.49458e-272	Neutrophil-Ccl3
Usf2	1.56151e-276	1.13046	0.668	0.397	2.98451e-272	Neutrophil-Ccl3
Prdx1	5.67225e-276	2.17353	0.462	0.164	1.08414e-271	Neutrophil-Ccl3
Nr1h3	8.96491e-276	0.809542	0.221	0.006	1.71346e-271	Neutrophil-Ccl3
Odc1	1.16235e-274	1.87347	0.51	0.203	2.2216e-270	Neutrophil-Ccl3
Tapbp	3.31609e-274	1.22371	0.75	0.581	6.33804e-270	Neutrophil-Ccl3
Rnf213	2.93955e-273	1.72799	0.547	0.256	5.61836e-269	Neutrophil-Ccl3
Gnl3	2.91314e-272	0.957945	0.259	0.022	5.56788e-268	Neutrophil-Ccl3
Slc25a37	3.00929e-272	1.1429	0.536	0.24	5.75165e-268	Neutrophil-Ccl3
Dusp1	3.96988e-272	0.941936	0.962	0.891	7.58764e-268	Neutrophil-Ccl3
Fcgr2b	2.18619e-271	1.06027	0.441	0.13	4.17846e-267	Neutrophil-Ccl3
Tent5c	6.49226e-271	1.8132	0.303	0.047	1.24087e-266	Neutrophil-Ccl3
Hexa	1.99288e-269	1.15565	0.582	0.296	3.80898e-265	Neutrophil-Ccl3
Aars	3.20253e-269	1.00546	0.346	0.07	6.121e-265	Neutrophil-Ccl3
H2-Q6	6.43301e-268	1.2913	0.294	0.04	1.22954e-263	Neutrophil-Ccl3
Mcfd2	2.35919e-267	1.6371	0.38	0.097	4.50913e-263	Neutrophil-Ccl3
Akr1a1	8.38936e-267	1.15124	0.588	0.305	1.60346e-262	Neutrophil-Ccl3
Slc23a2	1.30045e-266	0.91105	0.293	0.038	2.48556e-262	Neutrophil-Ccl3
Mdm2	6.72306e-266	2.85636	0.668	0.438	1.28498e-261	Neutrophil-Ccl3
Rest	1.37949e-265	1.25784	0.578	0.283	2.63662e-261	Neutrophil-Ccl3
Zmiz1	4.16245e-265	1.15863	0.705	0.46	7.95569e-261	Neutrophil-Ccl3
Oser1	1.94921e-264	1.01468	0.532	0.229	3.72552e-260	Neutrophil-Ccl3
Arfgef2	3.1483e-264	1.23605	0.325	0.06	6.01735e-260	Neutrophil-Ccl3
Pwp1	1.76318e-262	1.03631	0.274	0.033	3.36996e-258	Neutrophil-Ccl3
Slamf7	1.19623e-261	1.51726	0.215	0.007	2.28636e-257	Neutrophil-Ccl3
Plau	1.53817e-261	1.0235	0.212	0.006	2.9399e-257	Neutrophil-Ccl3
Adam17	7.55557e-256	0.992997	0.498	0.194	1.4441e-251	Neutrophil-Ccl3
Rybp	4.16031e-254	1.27788	0.606	0.335	7.95161e-250	Neutrophil-Ccl3
Mfsd11	1.38883e-253	1.21965	0.28	0.039	2.65448e-249	Neutrophil-Ccl3
E030030I06Rik	2.45835e-251	1.01249	0.424	0.13	4.69864e-247	Neutrophil-Ccl3
Spdl1	2.80644e-249	0.918495	0.195	0.003	5.36394e-245	Neutrophil-Ccl3
Ppia	1.04459e-248	1.3971	0.749	0.574	1.99652e-244	Neutrophil-Ccl3
Rhoq	3.02085e-248	0.747979	0.277	0.036	5.77374e-244	Neutrophil-Ccl3
Relb	3.97485e-248	0.911853	0.47	0.163	7.59713e-244	Neutrophil-Ccl3
Cycs	1.25764e-244	1.05502	0.451	0.158	2.40373e-240	Neutrophil-Ccl3
Pcbp1	5.93642e-244	1.00986	0.681	0.439	1.13463e-239	Neutrophil-Ccl3
Osbpl3	1.07659e-243	0.782363	0.195	0.005	2.05768e-239	Neutrophil-Ccl3
Gpbp1	4.48265e-241	0.945294	0.683	0.435	8.56768e-237	Neutrophil-Ccl3
Gba	1.06435e-239	0.842099	0.355	0.088	2.0343e-235	Neutrophil-Ccl3
Tmem86a	1.5991e-239	0.748787	0.254	0.03	3.05635e-235	Neutrophil-Ccl3
Snx30	2.08179e-239	0.654868	0.189	0.003	3.97893e-235	Neutrophil-Ccl3
Schip1	2.1925e-239	1.38903	0.339	0.082	4.19053e-235	Neutrophil-Ccl3
Gsk3a	1.37139e-238	0.92774	0.549	0.264	2.62114e-234	Neutrophil-Ccl3
Pxn	2.91731e-238	0.966229	0.808	0.69	5.57585e-234	Neutrophil-Ccl3
Irak3	1.2203e-236	1.23173	0.556	0.291	2.33235e-232	Neutrophil-Ccl3
Stxbp5	6.04814e-236	1.1237	0.414	0.141	1.15598e-231	Neutrophil-Ccl3
Fundc2	8.25674e-236	0.729635	0.233	0.021	1.57811e-231	Neutrophil-Ccl3
Psme2	2.30654e-233	1.40216	0.63	0.417	4.40849e-229	Neutrophil-Ccl3
Zeb2os	6.94153e-233	0.728765	0.275	0.041	1.32673e-228	Neutrophil-Ccl3
Zfp507	2.50497e-232	0.712653	0.23	0.021	4.78775e-228	Neutrophil-Ccl3
Ewsr1	2.50707e-232	0.964289	0.588	0.322	4.79176e-228	Neutrophil-Ccl3
Bst2	1.2728e-231	1.08597	0.394	0.117	2.43271e-227	Neutrophil-Ccl3
P2rx4	4.29421e-231	1.10161	0.441	0.16	8.20752e-227	Neutrophil-Ccl3
Impact	6.23149e-231	1.22184	0.32	0.071	1.19103e-226	Neutrophil-Ccl3
S1pr2	3.35453e-230	0.881569	0.29	0.051	6.41152e-226	Neutrophil-Ccl3
Sdcbp	9.59748e-230	0.746499	0.944	0.941	1.83437e-225	Neutrophil-Ccl3
Clec4e	2.14723e-229	1.56029	0.924	0.952	4.104e-225	Neutrophil-Ccl3
Dtx4	1.29347e-228	0.824646	0.31	0.062	2.47221e-224	Neutrophil-Ccl3
Lasp1	3.98798e-228	1.03049	0.679	0.468	7.62222e-224	Neutrophil-Ccl3
Zdhhc18	6.82498e-228	1.17002	0.593	0.353	1.30446e-223	Neutrophil-Ccl3
Aph1c	3.64746e-227	1.50391	0.426	0.168	6.97138e-223	Neutrophil-Ccl3
Atp6v1f	5.56664e-227	1.07564	0.797	0.687	1.06395e-222	Neutrophil-Ccl3
Brd2	1.95695e-226	1.02213	0.645	0.401	3.74032e-222	Neutrophil-Ccl3
Gm19510	4.01337e-226	0.605287	0.19	0.007	7.67076e-222	Neutrophil-Ccl3
Mdfic	9.05801e-226	0.680914	0.192	0.008	1.73126e-221	Neutrophil-Ccl3
Txnrd1	3.7687e-225	1.32911	0.659	0.428	7.20312e-221	Neutrophil-Ccl3
Cnot4	7.13914e-224	0.954708	0.422	0.149	1.3645e-219	Neutrophil-Ccl3
Vps26a	4.4514e-223	0.906762	0.521	0.242	8.50796e-219	Neutrophil-Ccl3
Myl4	5.96071e-222	1.09913	0.175	0.003	1.13927e-217	Neutrophil-Ccl3
Ciart	1.46093e-221	0.858885	0.178	0.004	2.79227e-217	Neutrophil-Ccl3
Cldn1	1.89898e-221	1.18347	0.213	0.017	3.62951e-217	Neutrophil-Ccl3
Vwf	2.03358e-221	0.846542	0.194	0.01	3.88677e-217	Neutrophil-Ccl3
Rpl35a	1.24128e-220	0.917099	0.875	0.806	2.37246e-216	Neutrophil-Ccl3
AW549877	1.57172e-220	0.825947	0.327	0.08	3.00402e-216	Neutrophil-Ccl3
Lamtor1	2.13189e-220	0.917286	0.722	0.553	4.07469e-216	Neutrophil-Ccl3
C9orf72	8.4929e-220	0.811223	0.339	0.086	1.62325e-215	Neutrophil-Ccl3
Gm13391	7.54041e-217	0.897036	0.166	0.001	1.4412e-212	Neutrophil-Ccl3
Hvcn1	1.12542e-216	0.738532	0.223	0.023	2.15101e-212	Neutrophil-Ccl3
Por	2.7654e-216	1.20097	0.742	0.597	5.2855e-212	Neutrophil-Ccl3
Plbd1	6.33267e-216	1.8641	0.751	0.653	1.21036e-211	Neutrophil-Ccl3
Napa	8.34328e-216	0.960509	0.587	0.333	1.59465e-211	Neutrophil-Ccl3
Atp6ap2	2.57118e-214	0.92451	0.693	0.474	4.9143e-210	Neutrophil-Ccl3
Hpgds	4.17697e-213	1.41015	0.175	0.005	7.98345e-209	Neutrophil-Ccl3
Wdr81	1.57568e-212	0.733869	0.284	0.056	3.01159e-208	Neutrophil-Ccl3
Tbc1d10a	3.19102e-212	0.674204	0.248	0.037	6.09899e-208	Neutrophil-Ccl3
Mcoln1	8.01789e-212	0.640927	0.223	0.024	1.53246e-207	Neutrophil-Ccl3
Cipc	1.05523e-211	0.702673	0.205	0.017	2.01686e-207	Neutrophil-Ccl3
Erbin	1.99168e-211	0.973841	0.672	0.46	3.8067e-207	Neutrophil-Ccl3
Tecpr1	2.68269e-211	0.961722	0.322	0.082	5.12742e-207	Neutrophil-Ccl3
Rgl1	3.50986e-211	0.869483	0.175	0.006	6.70839e-207	Neutrophil-Ccl3
Ptgs2	2.07815e-208	1.18686	0.691	0.388	3.97198e-204	Neutrophil-Ccl3
Rps8	3.99848e-206	0.997198	0.836	0.741	7.64229e-202	Neutrophil-Ccl3
Gbp5	5.04283e-206	1.18417	0.254	0.038	9.63837e-202	Neutrophil-Ccl3
Fam221a	8.06671e-206	0.810049	0.175	0.007	1.54179e-201	Neutrophil-Ccl3
Chka	2.72526e-205	1.17347	0.337	0.088	5.20879e-201	Neutrophil-Ccl3
Hk3	1.18032e-203	1.11307	0.581	0.349	2.25595e-199	Neutrophil-Ccl3
Jtb	4.74265e-203	0.890674	0.398	0.144	9.06463e-199	Neutrophil-Ccl3
Naga	8.14674e-203	0.707758	0.287	0.062	1.55709e-198	Neutrophil-Ccl3
Pip4k2c	1.21036e-202	0.864924	0.415	0.156	2.31336e-198	Neutrophil-Ccl3
Fam167a	1.8842e-202	0.670052	0.171	0.006	3.60126e-198	Neutrophil-Ccl3
Egr1	2.48798e-202	1.24272	0.757	0.562	4.75528e-198	Neutrophil-Ccl3
Slc31a1	1.59586e-201	1.05798	0.456	0.2	3.05018e-197	Neutrophil-Ccl3
Smcr8	1.77599e-201	0.645258	0.253	0.042	3.39446e-197	Neutrophil-Ccl3
Rsad2	9.35788e-201	1.47226	0.568	0.301	1.78857e-196	Neutrophil-Ccl3
Alcam	1.05269e-200	0.962539	0.543	0.272	2.012e-196	Neutrophil-Ccl3
Nfkbia	5.6256e-200	0.89965	0.967	0.853	1.07522e-195	Neutrophil-Ccl3
Rhob	9.65778e-200	1.06387	0.48	0.215	1.84589e-195	Neutrophil-Ccl3
Pnpla7	1.15383e-198	0.932236	0.66	0.443	2.20531e-194	Neutrophil-Ccl3
Etf1	1.25651e-198	0.737616	0.8	0.644	2.40156e-194	Neutrophil-Ccl3
Trim30c	4.60803e-198	0.863671	0.2	0.017	8.80732e-194	Neutrophil-Ccl3
Socs1	6.73024e-198	0.682542	0.228	0.03	1.28635e-193	Neutrophil-Ccl3
Slc36a3os	5.44568e-197	0.869707	0.254	0.044	1.04083e-192	Neutrophil-Ccl3
G3bp1	9.46652e-197	0.764598	0.375	0.118	1.80934e-192	Neutrophil-Ccl3
Fbxo30	1.09869e-195	0.738101	0.296	0.07	2.09993e-191	Neutrophil-Ccl3
Smad7	6.77297e-195	1.07662	0.526	0.27	1.29452e-190	Neutrophil-Ccl3
Zfp992	1.11753e-194	0.659633	0.193	0.017	2.13593e-190	Neutrophil-Ccl3
Caprin1	1.25345e-194	0.842155	0.447	0.189	2.39573e-190	Neutrophil-Ccl3
P2ry2	6.07756e-194	0.703026	0.29	0.066	1.1616e-189	Neutrophil-Ccl3
Msh3	9.00962e-194	1.28512	0.211	0.026	1.72201e-189	Neutrophil-Ccl3
Pts	3.47057e-193	1.30341	0.574	0.358	6.6333e-189	Neutrophil-Ccl3
Gtf2h1	7.83149e-193	0.759112	0.298	0.073	1.49683e-188	Neutrophil-Ccl3
Med28	1.4266e-192	0.80613	0.443	0.188	2.72666e-188	Neutrophil-Ccl3
Hgsnat	1.70434e-192	2.20593	0.498	0.291	3.2575e-188	Neutrophil-Ccl3
Fcer1g	1.71121e-192	0.676379	0.989	0.995	3.27063e-188	Neutrophil-Ccl3
Nhp2	1.85902e-192	0.691457	0.25	0.043	3.55315e-188	Neutrophil-Ccl3
Gpr84	7.88406e-191	1.04452	0.41	0.151	1.50688e-186	Neutrophil-Ccl3
Tma16	3.72908e-190	1.16392	0.182	0.014	7.12738e-186	Neutrophil-Ccl3
Sntb2	6.15933e-190	1.00458	0.485	0.236	1.17723e-185	Neutrophil-Ccl3
Atp6v1d	2.33689e-189	0.907752	0.653	0.457	4.46649e-185	Neutrophil-Ccl3
Zfp503	2.35391e-189	0.693271	0.209	0.025	4.49903e-185	Neutrophil-Ccl3
Traf3	9.33893e-189	0.777116	0.328	0.095	1.78495e-184	Neutrophil-Ccl3
Tax1bp1	1.56499e-188	0.72779	0.934	0.931	2.99116e-184	Neutrophil-Ccl3
Srxn1	6.23828e-188	1.56854	0.403	0.165	1.19232e-183	Neutrophil-Ccl3
Nbr1	1.06263e-187	1.03665	0.402	0.159	2.03101e-183	Neutrophil-Ccl3
Plagl2	3.29638e-187	0.779164	0.308	0.082	6.30037e-183	Neutrophil-Ccl3
Acp2	4.0659e-187	0.892249	0.322	0.092	7.77115e-183	Neutrophil-Ccl3
Slc6a13	5.16853e-187	0.648193	0.205	0.024	9.8786e-183	Neutrophil-Ccl3
Spp1	4.2108e-185	3.82724	0.315	0.09	8.04811e-181	Neutrophil-Ccl3
Runx1	1.79112e-184	0.899064	0.659	0.433	3.42337e-180	Neutrophil-Ccl3
Pomk	2.65868e-184	0.63292	0.152	0.004	5.08153e-180	Neutrophil-Ccl3
St3gal1	3.11445e-182	1.00238	0.44	0.195	5.95265e-178	Neutrophil-Ccl3
Mapkapk2	4.91874e-182	0.947748	0.727	0.604	9.40118e-178	Neutrophil-Ccl3
Dvl2	1.746e-180	0.611803	0.207	0.027	3.33713e-176	Neutrophil-Ccl3
Ncoa3	3.40315e-180	0.826433	0.482	0.23	6.50444e-176	Neutrophil-Ccl3
Derl1	4.21727e-180	0.828005	0.626	0.413	8.06047e-176	Neutrophil-Ccl3
Hnrnpab	7.12651e-180	0.830293	0.485	0.233	1.36209e-175	Neutrophil-Ccl3
Atp6v0e	1.67078e-178	0.76858	0.905	0.892	3.19336e-174	Neutrophil-Ccl3
Nfe2l2	1.55052e-177	0.694959	0.918	0.877	2.96351e-173	Neutrophil-Ccl3
Tra2a	1.53284e-175	1.18931	0.714	0.564	2.92971e-171	Neutrophil-Ccl3
Slc15a3	1.60531e-175	0.911163	0.784	0.693	3.06823e-171	Neutrophil-Ccl3
Ccnf	2.35321e-175	1.19069	0.149	0.005	4.49768e-171	Neutrophil-Ccl3
Mir155hg	6.06251e-174	0.600162	0.167	0.012	1.15873e-169	Neutrophil-Ccl3
Slc37a2	5.04634e-173	0.638315	0.206	0.029	9.64507e-169	Neutrophil-Ccl3
Vegfa	3.24765e-172	1.12731	0.434	0.187	6.20724e-168	Neutrophil-Ccl3
U2surp	3.84849e-172	0.82749	0.398	0.158	7.35562e-168	Neutrophil-Ccl3
Dhrs3	6.87834e-172	0.935878	0.327	0.107	1.31466e-167	Neutrophil-Ccl3
Specc1	2.94875e-171	0.708637	0.234	0.045	5.63595e-167	Neutrophil-Ccl3
Itpr1	1.25075e-170	0.740917	0.252	0.054	2.39056e-166	Neutrophil-Ccl3
Ski	2.1989e-170	0.884933	0.507	0.262	4.20275e-166	Neutrophil-Ccl3
Nisch	2.33775e-170	1.41373	0.597	0.427	4.46814e-166	Neutrophil-Ccl3
Ywhae	6.84077e-170	0.83598	0.688	0.525	1.30748e-165	Neutrophil-Ccl3
Acot13	2.38734e-168	0.68724	0.275	0.069	4.56292e-164	Neutrophil-Ccl3
Lamb3	7.38997e-167	0.837138	0.273	0.071	1.41244e-162	Neutrophil-Ccl3
Slco3a1	1.0617e-165	0.956662	0.414	0.179	2.02922e-161	Neutrophil-Ccl3
Mapkapk3	1.30518e-165	0.720565	0.306	0.091	2.4946e-161	Neutrophil-Ccl3
Zranb2	4.39681e-165	0.789324	0.329	0.109	8.40362e-161	Neutrophil-Ccl3
Tgs1	6.82947e-165	0.723744	0.278	0.073	1.30532e-160	Neutrophil-Ccl3
Ggct	1.37904e-164	0.916072	0.381	0.143	2.63577e-160	Neutrophil-Ccl3
Rab20	7.64588e-164	0.826547	0.746	0.607	1.46136e-159	Neutrophil-Ccl3
Nampt	1.27639e-163	1.05135	0.502	0.282	2.43957e-159	Neutrophil-Ccl3
Batf	4.49483e-163	1.04603	0.408	0.181	8.59097e-159	Neutrophil-Ccl3
Hnrnph2	6.82739e-163	0.814124	0.693	0.539	1.30492e-158	Neutrophil-Ccl3
Txnl4a	9.43496e-163	0.732145	0.314	0.1	1.8033e-158	Neutrophil-Ccl3
Ifi204	2.77872e-161	1.10712	0.57	0.336	5.31096e-157	Neutrophil-Ccl3
Ubxn1	4.57879e-160	0.749518	0.67	0.506	8.75145e-156	Neutrophil-Ccl3
Filip1l	2.7092e-159	0.767637	0.267	0.066	5.1781e-155	Neutrophil-Ccl3
Ergic1	3.98386e-159	0.767489	0.324	0.108	7.61435e-155	Neutrophil-Ccl3
Scamp3	1.20798e-158	0.750689	0.397	0.173	2.30881e-154	Neutrophil-Ccl3
Pcna	4.00222e-158	0.699309	0.358	0.132	7.64944e-154	Neutrophil-Ccl3
Eif4a1	1.66696e-157	0.806503	0.711	0.578	3.18607e-153	Neutrophil-Ccl3
Itgb3	2.09789e-157	0.83013	0.164	0.017	4.00971e-153	Neutrophil-Ccl3
Nol8	7.65548e-157	0.602592	0.16	0.014	1.46319e-152	Neutrophil-Ccl3
Dhfr	2.90921e-156	1.22133	0.144	0.009	5.56037e-152	Neutrophil-Ccl3
Idua	7.99376e-156	0.6318	0.243	0.056	1.52785e-151	Neutrophil-Ccl3
Eif4e	1.54088e-155	0.631565	0.294	0.088	2.94509e-151	Neutrophil-Ccl3
Abcc5	1.0234e-154	1.87072	0.222	0.049	1.95603e-150	Neutrophil-Ccl3
Wsb1	1.77156e-154	0.760488	0.488	0.257	3.38599e-150	Neutrophil-Ccl3
Asna1	2.13232e-153	0.68896	0.344	0.132	4.0755e-149	Neutrophil-Ccl3
Wwp2	2.39741e-153	0.781771	0.568	0.368	4.58217e-149	Neutrophil-Ccl3
1810013L24Rik	9.21072e-152	0.926822	0.483	0.274	1.76044e-147	Neutrophil-Ccl3
Dglucy	2.93001e-151	0.792164	0.196	0.033	5.60012e-147	Neutrophil-Ccl3
Psmd7	6.13945e-151	0.691627	0.289	0.09	1.17343e-146	Neutrophil-Ccl3
Tug1	7.55049e-151	0.788172	0.5	0.276	1.44312e-146	Neutrophil-Ccl3
Cxcl10	7.69178e-151	0.935009	0.241	0.053	1.47013e-146	Neutrophil-Ccl3
Hsp90aa1	1.38056e-150	1.02964	0.727	0.578	2.63866e-146	Neutrophil-Ccl3
Nek6	1.93068e-149	0.81533	0.492	0.277	3.69011e-145	Neutrophil-Ccl3
Srsf2	3.58648e-149	1.12485	0.439	0.226	6.85483e-145	Neutrophil-Ccl3
Klhl24	9.89901e-149	0.813235	0.673	0.507	1.892e-144	Neutrophil-Ccl3
Nfkb2	1.07998e-147	0.753464	0.541	0.318	2.06416e-143	Neutrophil-Ccl3
Ptpn23	2.71835e-147	0.643111	0.323	0.115	5.19558e-143	Neutrophil-Ccl3
Lrrc58	8.39916e-147	0.709479	0.273	0.081	1.60533e-142	Neutrophil-Ccl3
Ctnnb1	1.55985e-146	0.826938	0.634	0.456	2.98134e-142	Neutrophil-Ccl3
Snx20	4.65653e-146	0.740527	0.909	0.935	8.90003e-142	Neutrophil-Ccl3
Cd83	7.05594e-146	0.737578	0.154	0.016	1.3486e-141	Neutrophil-Ccl3
Psmb6	8.22372e-146	1.187	0.432	0.236	1.5718e-141	Neutrophil-Ccl3
Gstt2	1.82858e-145	0.659031	0.12	0.003	3.49497e-141	Neutrophil-Ccl3
Uvrag	2.38357e-145	0.803283	0.51	0.298	4.55571e-141	Neutrophil-Ccl3
Ghitm	2.6455e-145	0.938675	0.513	0.317	5.05635e-141	Neutrophil-Ccl3
Vps35	6.81384e-145	0.767349	0.555	0.358	1.30233e-140	Neutrophil-Ccl3
Ube2e3	8.80378e-145	0.686425	0.289	0.093	1.68267e-140	Neutrophil-Ccl3
Rgs10	1.78369e-144	0.670794	0.198	0.035	3.40917e-140	Neutrophil-Ccl3
Sertad1	1.8301e-144	0.815814	0.498	0.283	3.49788e-140	Neutrophil-Ccl3
Gabarapl1	3.33613e-144	0.615444	0.22	0.049	6.37634e-140	Neutrophil-Ccl3
Mthfsl	8.85694e-144	0.774392	0.538	0.317	1.69283e-139	Neutrophil-Ccl3
Ifit1bl2	1.69281e-143	0.814574	0.264	0.075	3.23546e-139	Neutrophil-Ccl3
Ets2	5.40917e-143	0.623711	0.957	0.969	1.03386e-138	Neutrophil-Ccl3
Rps5	2.07552e-142	0.899001	0.798	0.745	3.96695e-138	Neutrophil-Ccl3
Rab22a	2.27367e-142	0.701333	0.362	0.153	4.34567e-138	Neutrophil-Ccl3
Eif2s2	1.00417e-141	0.854783	0.526	0.32	1.91928e-137	Neutrophil-Ccl3
Cuta	1.54493e-141	0.800006	0.408	0.198	2.95282e-137	Neutrophil-Ccl3
Irgm1	3.83448e-141	1.24019	0.388	0.175	7.32884e-137	Neutrophil-Ccl3
Suz12	8.44845e-140	0.700669	0.432	0.213	1.61475e-135	Neutrophil-Ccl3
Mphosph8	7.71076e-138	0.609346	0.189	0.033	1.47376e-133	Neutrophil-Ccl3
Esco1	1.00243e-137	0.720295	0.42	0.203	1.91594e-133	Neutrophil-Ccl3
Comtd1	2.52092e-137	0.718304	0.307	0.113	4.81823e-133	Neutrophil-Ccl3
Ran	3.83769e-137	0.733484	0.418	0.206	7.33498e-133	Neutrophil-Ccl3
Psenen	5.93232e-137	0.670368	0.79	0.725	1.13384e-132	Neutrophil-Ccl3
Gm12589	1.3852e-136	0.737132	0.163	0.022	2.64753e-132	Neutrophil-Ccl3
Mthfs	6.80967e-136	0.711782	0.557	0.343	1.30153e-131	Neutrophil-Ccl3
Gbp2	7.67972e-136	1.37219	0.52	0.332	1.46783e-131	Neutrophil-Ccl3
Rps26	1.33958e-135	0.775098	0.727	0.615	2.56033e-131	Neutrophil-Ccl3
Lilrb4a	2.20939e-135	0.70085	0.92	0.947	4.22281e-131	Neutrophil-Ccl3
Plpbp	5.92264e-135	0.901881	0.272	0.088	1.13199e-130	Neutrophil-Ccl3
Rps2	1.45888e-134	0.908745	0.762	0.692	2.78835e-130	Neutrophil-Ccl3
Cln5	3.74316e-134	0.771209	0.489	0.295	7.1543e-130	Neutrophil-Ccl3
4833407H14Rik	1.00111e-133	1.07637	0.61	0.455	1.91342e-129	Neutrophil-Ccl3
Ube2i	1.43857e-133	0.686472	0.699	0.583	2.74954e-129	Neutrophil-Ccl3
Gbp4	1.63589e-132	0.67817	0.122	0.007	3.12667e-128	Neutrophil-Ccl3
Polr2a	1.66254e-131	0.892221	0.581	0.404	3.17761e-127	Neutrophil-Ccl3
Timm23	3.33981e-131	0.716817	0.353	0.152	6.38337e-127	Neutrophil-Ccl3
Xaf1	1.56712e-130	0.981438	0.374	0.172	2.99523e-126	Neutrophil-Ccl3
Hilpda	4.1028e-130	1.12857	0.716	0.594	7.84168e-126	Neutrophil-Ccl3
Fam102a	7.1126e-130	0.700771	0.241	0.07	1.35943e-125	Neutrophil-Ccl3
Lacc1	1.03473e-129	0.605025	0.247	0.071	1.97768e-125	Neutrophil-Ccl3
Agpat4	2.59007e-129	0.607438	0.182	0.035	4.95039e-125	Neutrophil-Ccl3
Ptges3	2.84029e-128	0.772216	0.458	0.261	5.42865e-124	Neutrophil-Ccl3
Actn4	4.87374e-128	0.881715	0.466	0.271	9.31518e-124	Neutrophil-Ccl3
Rpl19	5.76984e-128	0.699876	0.901	0.886	1.10279e-123	Neutrophil-Ccl3
Atp6v1b2	1.66085e-127	0.864937	0.67	0.55	3.17439e-123	Neutrophil-Ccl3
Gigyf2	1.51522e-126	0.722226	0.418	0.213	2.89604e-122	Neutrophil-Ccl3
Mtch2	4.63936e-126	0.648327	0.331	0.139	8.86721e-122	Neutrophil-Ccl3
Ifit3	8.12474e-126	0.761109	0.273	0.084	1.55288e-121	Neutrophil-Ccl3
Cd74	1.16529e-125	0.838185	0.415	0.2	2.22723e-121	Neutrophil-Ccl3
Cd82	2.23399e-125	0.748953	0.636	0.502	4.26983e-121	Neutrophil-Ccl3
Srsf7	3.51886e-125	0.688442	0.382	0.176	6.72559e-121	Neutrophil-Ccl3
Amz2	7.87671e-125	0.601602	0.187	0.039	1.50548e-120	Neutrophil-Ccl3
Gm36043	1.04594e-124	0.653138	0.274	0.092	1.99911e-120	Neutrophil-Ccl3
Rps17	7.25919e-124	0.852157	0.619	0.476	1.38745e-119	Neutrophil-Ccl3
Osm	9.90361e-124	1.14663	0.606	0.447	1.89288e-119	Neutrophil-Ccl3
Ly6i	1.54814e-123	0.947686	0.269	0.087	2.95896e-119	Neutrophil-Ccl3
Lgmn	2.5172e-121	0.652795	0.209	0.052	4.81113e-117	Neutrophil-Ccl3
Chtop	1.07233e-120	0.60974	0.305	0.119	2.04954e-116	Neutrophil-Ccl3
Dot1l	1.59768e-117	0.868031	0.43	0.235	3.05364e-113	Neutrophil-Ccl3
Map3k8	2.13979e-117	0.940595	0.447	0.248	4.08977e-113	Neutrophil-Ccl3
Naca	1.04937e-116	0.815372	0.671	0.577	2.00567e-112	Neutrophil-Ccl3
Ifnar2	2.92802e-116	0.761924	0.623	0.488	5.59633e-112	Neutrophil-Ccl3
Rpl12	2.93082e-116	0.960576	0.577	0.432	5.60168e-112	Neutrophil-Ccl3
Aff1	1.17599e-115	0.738194	0.519	0.339	2.24768e-111	Neutrophil-Ccl3
Thbs1	2.33049e-115	1.21203	0.56	0.351	4.45426e-111	Neutrophil-Ccl3
Optn	6.65336e-115	0.78099	0.372	0.191	1.27166e-110	Neutrophil-Ccl3
Ankrd33b	1.42709e-114	0.944684	0.696	0.63	2.72759e-110	Neutrophil-Ccl3
B4galt5	3.09463e-112	0.643744	0.265	0.099	5.91477e-108	Neutrophil-Ccl3
Nfe2l1	1.31444e-110	0.669217	0.304	0.129	2.51229e-106	Neutrophil-Ccl3
Znrf2	1.58528e-110	0.68728	0.351	0.17	3.02994e-106	Neutrophil-Ccl3
Vps37b	3.5667e-110	0.767525	0.59	0.407	6.81704e-106	Neutrophil-Ccl3
Sirt2	2.32105e-109	0.68488	0.436	0.262	4.43622e-105	Neutrophil-Ccl3
Bhlhe41	4.9883e-109	0.606046	0.105	0.007	9.53413e-105	Neutrophil-Ccl3
Nme1	8.55665e-109	0.67993	0.267	0.099	1.63543e-104	Neutrophil-Ccl3
Osgin1	1.13662e-108	1.09262	0.558	0.419	2.17242e-104	Neutrophil-Ccl3
Syne1	4.87227e-107	1.02597	0.502	0.341	9.31238e-103	Neutrophil-Ccl3
Il18bp	9.92946e-107	0.846044	0.287	0.121	1.89782e-102	Neutrophil-Ccl3
Dnajb9	1.5528e-106	0.947679	0.437	0.262	2.96787e-102	Neutrophil-Ccl3
Ostm1	1.9681e-106	1.04182	0.284	0.119	3.76162e-102	Neutrophil-Ccl3
Cd300c2	2.48102e-106	0.828359	0.688	0.57	4.74198e-102	Neutrophil-Ccl3
Rap2b	5.23472e-106	0.778199	0.302	0.133	1.00051e-101	Neutrophil-Ccl3
Rbm25	1.32872e-105	0.637217	0.715	0.625	2.53959e-101	Neutrophil-Ccl3
Pdpk1	4.32539e-105	0.766631	0.376	0.199	8.26711e-101	Neutrophil-Ccl3
Isg15	5.03541e-105	0.993317	0.653	0.507	9.62419e-101	Neutrophil-Ccl3
Rpl21	3.13381e-104	0.624172	0.804	0.752	5.98965e-100	Neutrophil-Ccl3
Gm20536	5.3937e-104	0.672759	0.372	0.193	1.0309e-99	Neutrophil-Ccl3
Gnb1	5.80772e-104	0.645592	0.642	0.519	1.11003e-99	Neutrophil-Ccl3
Rnasek	4.15138e-103	1.10969	0.734	0.727	7.93453e-99	Neutrophil-Ccl3
Ccdc59	5.377e-103	0.632751	0.342	0.164	1.02771e-98	Neutrophil-Ccl3
Zfand2a	1.06244e-102	0.848864	0.334	0.163	2.03064e-98	Neutrophil-Ccl3
Vdac2	2.54545e-102	0.632831	0.621	0.499	4.86511e-98	Neutrophil-Ccl3
Lrif1	8.97868e-102	0.806045	0.428	0.253	1.71609e-97	Neutrophil-Ccl3
Utp3	3.49512e-101	0.652366	0.363	0.191	6.68022e-97	Neutrophil-Ccl3
Nufip2	5.37521e-101	0.662906	0.526	0.357	1.02736e-96	Neutrophil-Ccl3
Rps19	4.74765e-100	0.774428	0.728	0.643	9.07419e-96	Neutrophil-Ccl3
Rpl18	1.50194e-99	0.634398	0.838	0.832	2.87065e-95	Neutrophil-Ccl3
Ciapin1	5.77345e-99	0.737523	0.284	0.121	1.10348e-94	Neutrophil-Ccl3
Nfkbie	1.721e-98	0.634493	0.485	0.289	3.28935e-94	Neutrophil-Ccl3
Mob1b	1.4769e-97	0.607163	0.347	0.175	2.8228e-93	Neutrophil-Ccl3
Atp6v1h	2.61766e-97	0.69802	0.315	0.154	5.00314e-93	Neutrophil-Ccl3
Eif3j1	3.88694e-97	0.664582	0.347	0.173	7.4291e-93	Neutrophil-Ccl3
Blcap	4.25819e-97	0.60053	0.358	0.188	8.13868e-93	Neutrophil-Ccl3
Eif4g1	1.40597e-96	0.651981	0.362	0.194	2.68723e-92	Neutrophil-Ccl3
Serf1	1.85036e-96	0.676461	0.129	0.021	3.5366e-92	Neutrophil-Ccl3
St6galnac4	2.60143e-96	0.603042	0.166	0.042	4.9721e-92	Neutrophil-Ccl3
Adora2b	2.30245e-95	0.605185	0.166	0.042	4.40067e-91	Neutrophil-Ccl3
Jak2	2.50324e-95	0.607614	0.563	0.405	4.78444e-91	Neutrophil-Ccl3
Mif	3.46233e-95	1.10474	0.464	0.301	6.61755e-91	Neutrophil-Ccl3
Fndc3b	1.94177e-94	0.720965	0.502	0.347	3.7113e-90	Neutrophil-Ccl3
Peli1	5.75479e-94	0.635401	0.451	0.273	1.09991e-89	Neutrophil-Ccl3
Atp6v0d2	5.53292e-93	1.00495	0.15	0.035	1.05751e-88	Neutrophil-Ccl3
Atp6v0d1	2.47118e-92	0.708735	0.686	0.617	4.72316e-88	Neutrophil-Ccl3
Rpl3	3.67294e-92	0.710273	0.356	0.191	7.0201e-88	Neutrophil-Ccl3
Gatad2a	6.29964e-92	0.656334	0.445	0.29	1.20405e-87	Neutrophil-Ccl3
9130230L23Rik	1.17919e-91	0.620808	0.216	0.075	2.25379e-87	Neutrophil-Ccl3
Plk2	8.47494e-91	1.63539	0.377	0.23	1.61981e-86	Neutrophil-Ccl3
Map4k4	1.28897e-90	0.922205	0.541	0.427	2.4636e-86	Neutrophil-Ccl3
Ccl2	2.74614e-90	1.81908	0.274	0.121	5.24869e-86	Neutrophil-Ccl3
Parp14	1.6789e-89	0.97594	0.433	0.275	3.20889e-85	Neutrophil-Ccl3
Mki67	2.62298e-88	1.26545	0.207	0.074	5.0133e-84	Neutrophil-Ccl3
Ccdc71l	2.5072e-87	0.673301	0.339	0.178	4.79201e-83	Neutrophil-Ccl3
Acod1	3.18539e-86	0.816897	0.877	0.855	6.08824e-82	Neutrophil-Ccl3
Ndfip2	6.70116e-86	0.618756	0.369	0.211	1.28079e-81	Neutrophil-Ccl3
Plekhm1	9.2089e-86	0.637594	0.309	0.158	1.7601e-81	Neutrophil-Ccl3
Tbc1d20	1.10225e-84	0.811983	0.507	0.381	2.10673e-80	Neutrophil-Ccl3
Anxa5	1.9168e-84	1.06371	0.251	0.113	3.66359e-80	Neutrophil-Ccl3
Tm9sf4	2.47778e-84	0.602521	0.321	0.164	4.73579e-80	Neutrophil-Ccl3
Nlrp3	2.68277e-84	0.900178	0.737	0.696	5.12759e-80	Neutrophil-Ccl3
Wbp2	3.01913e-84	0.604894	0.527	0.398	5.77046e-80	Neutrophil-Ccl3
Rpl32	1.02301e-83	0.735577	0.683	0.622	1.95527e-79	Neutrophil-Ccl3
B3gnt2	1.53441e-82	0.692286	0.344	0.19	2.93272e-78	Neutrophil-Ccl3
Pcf11	2.37328e-81	0.650552	0.557	0.425	4.53604e-77	Neutrophil-Ccl3
Rel	3.68166e-80	0.607409	0.64	0.526	7.03676e-76	Neutrophil-Ccl3
Acsl5	5.82484e-80	0.82014	0.327	0.182	1.1133e-75	Neutrophil-Ccl3
Serbp1	3.78848e-79	0.726256	0.501	0.37	7.24091e-75	Neutrophil-Ccl3
Soat1	1.28714e-78	0.826866	0.51	0.399	2.46011e-74	Neutrophil-Ccl3
Tmem38b	1.45912e-78	0.644078	0.434	0.298	2.78882e-74	Neutrophil-Ccl3
Grn	5.66073e-78	0.722576	0.667	0.615	1.08194e-73	Neutrophil-Ccl3
Tlr6	2.44832e-77	0.665973	0.39	0.248	4.67947e-73	Neutrophil-Ccl3
Casp4	3.13825e-77	0.838432	0.686	0.646	5.99814e-73	Neutrophil-Ccl3
Prdx6	5.1563e-77	0.72572	0.727	0.712	9.85523e-73	Neutrophil-Ccl3
Blvrb	1.09225e-76	0.998687	0.259	0.126	2.08762e-72	Neutrophil-Ccl3
Igtp	9.88891e-76	0.627724	0.266	0.123	1.89007e-71	Neutrophil-Ccl3
Ccl5	1.54244e-74	1.09956	0.122	0.027	2.94807e-70	Neutrophil-Ccl3
H2-T22	3.52342e-74	0.61223	0.3	0.16	6.73431e-70	Neutrophil-Ccl3
Ifit1	3.68185e-74	0.752834	0.312	0.157	7.03711e-70	Neutrophil-Ccl3
Clic4	7.28504e-73	0.701861	0.257	0.119	1.39239e-68	Neutrophil-Ccl3
Lipa	2.17413e-72	0.979594	0.303	0.172	4.15542e-68	Neutrophil-Ccl3
Marcks	2.95424e-72	0.612317	0.862	0.911	5.64644e-68	Neutrophil-Ccl3
Rpl26	5.89288e-72	0.627408	0.809	0.809	1.12631e-67	Neutrophil-Ccl3
Psmb5	7.24306e-72	0.693053	0.502	0.405	1.38437e-67	Neutrophil-Ccl3
Sde2	2.82788e-71	0.630675	0.636	0.565	5.40493e-67	Neutrophil-Ccl3
Rbm38	5.30676e-71	0.693862	0.344	0.208	1.01428e-66	Neutrophil-Ccl3
Nme2	8.67999e-71	0.68316	0.299	0.157	1.65901e-66	Neutrophil-Ccl3
Rps20	1.35698e-69	0.742538	0.641	0.562	2.59359e-65	Neutrophil-Ccl3
Ifi47	7.23352e-68	0.90761	0.22	0.094	1.38254e-63	Neutrophil-Ccl3
Irs2	1.40558e-67	1.05031	0.245	0.119	2.68649e-63	Neutrophil-Ccl3
Kdm1a	8.45519e-67	0.669575	0.27	0.14	1.61604e-62	Neutrophil-Ccl3
H2-Eb1	3.00682e-65	0.939141	0.192	0.075	5.74693e-61	Neutrophil-Ccl3
Sap18	5.65789e-65	0.625629	0.418	0.287	1.08139e-60	Neutrophil-Ccl3
Acp5	1.04866e-64	1.04713	0.121	0.032	2.0043e-60	Neutrophil-Ccl3
Rps6ka2	2.16358e-64	0.668461	0.262	0.142	4.13525e-60	Neutrophil-Ccl3
Ptk2b	7.42584e-63	0.851005	0.508	0.425	1.4193e-58	Neutrophil-Ccl3
Llph	2.62239e-62	0.615105	0.416	0.289	5.01217e-58	Neutrophil-Ccl3
Ehd1	1.0057e-61	0.64372	0.797	0.837	1.9222e-57	Neutrophil-Ccl3
Slc38a2	5.70168e-60	0.612893	0.651	0.567	1.08976e-55	Neutrophil-Ccl3
Tst	1.52224e-58	0.602492	0.17	0.069	2.90946e-54	Neutrophil-Ccl3
Fos	9.00149e-58	0.9316	0.662	0.606	1.72045e-53	Neutrophil-Ccl3
Vps13d	4.10574e-57	0.669277	0.36	0.247	7.8473e-53	Neutrophil-Ccl3
Marcksl1	8.70459e-57	0.778554	0.569	0.459	1.66371e-52	Neutrophil-Ccl3
Atox1	4.64487e-56	0.618965	0.701	0.683	8.87775e-52	Neutrophil-Ccl3
Rpl36	5.1556e-56	0.618153	0.565	0.496	9.8539e-52	Neutrophil-Ccl3
Rell1	7.27079e-56	0.672536	0.384	0.273	1.38967e-51	Neutrophil-Ccl3
Metrnl	7.9924e-55	0.958079	0.539	0.458	1.52759e-50	Neutrophil-Ccl3
Rnf19b	2.32018e-54	0.601465	0.552	0.473	4.43456e-50	Neutrophil-Ccl3
Tpi1	8.2828e-53	0.720179	0.362	0.252	1.58309e-48	Neutrophil-Ccl3
Dennd1b	2.03002e-52	0.629585	0.437	0.337	3.87998e-48	Neutrophil-Ccl3
Mirt1	3.73645e-52	0.617554	0.647	0.602	7.14147e-48	Neutrophil-Ccl3
Timp2	1.87763e-51	1.26556	0.658	0.647	3.58872e-47	Neutrophil-Ccl3
Ebi3	1.01271e-48	0.770079	0.405	0.315	1.93559e-44	Neutrophil-Ccl3
Il23a	4.35225e-47	0.728084	0.144	0.056	8.31846e-43	Neutrophil-Ccl3
Wdfy3	2.98292e-45	1.31796	0.433	0.374	5.70126e-41	Neutrophil-Ccl3
Phlda1	1.09726e-43	0.771116	0.543	0.483	2.0972e-39	Neutrophil-Ccl3
Slc20a1	8.24396e-41	0.631337	0.344	0.24	1.57567e-36	Neutrophil-Ccl3
Zbp1	1.00314e-39	0.702381	0.352	0.254	1.9173e-35	Neutrophil-Ccl3
Ugcg	2.53623e-37	0.604072	0.483	0.427	4.8475e-33	Neutrophil-Ccl3
Cxcl1	1.35659e-33	1.01923	0.116	0.048	2.59285e-29	Neutrophil-Ccl3
Ccl9	2.56692e-26	0.782685	0.153	0.087	4.90615e-22	Neutrophil-Ccl3
Lrrc41	8.11391e-25	0.602462	0.211	0.139	1.55081e-20	Neutrophil-Ccl3
Commd6	3.65914e-24	0.615402	0.203	0.135	6.99371e-20	Neutrophil-Ccl3
Cyp4f18	5.36407e-22	1.41672	0.68	0.809	1.02523e-17	Neutrophil-Ccl3
Psmb8	1.35797e-21	0.680028	0.528	0.547	2.59548e-17	Neutrophil-Ccl3
Id2	4.63524e-19	1.17939	0.456	0.45	8.85933e-15	Neutrophil-Ccl3
Yipf4	3.40323e-15	0.667773	0.294	0.258	6.5046e-11	Neutrophil-Ccl3
Mbnl2	7.71036e-14	0.70936	0.515	0.549	1.47368e-09	Neutrophil-Ccl3
Cxcr1	6.33047e-10	0.878347	0.113	0.174	1.20994e-05	Neutrophil-Ccl3
Gclm	1.58229e-08	0.871449	0.387	0.39	0.000302424	Neutrophil-Ccl3
Gngt2	4.24823e-233	1.79508	0.725	0.254	8.11965e-229	Neutrophil-Itagx
Scimp	3.30407e-219	1.43806	0.375	0.056	6.31507e-215	Neutrophil-Itagx
Cst3	5.4805e-214	1.45121	0.972	0.776	1.04749e-209	Neutrophil-Itagx
Pim1	5.30164e-197	1.10606	0.994	0.932	1.0133e-192	Neutrophil-Itagx
Il1b	2.61818e-176	1.32822	1	0.946	5.00412e-172	Neutrophil-Itagx
Cdk2ap2	7.40441e-157	1.61828	0.901	0.623	1.4152e-152	Neutrophil-Itagx
Gm19951	1.05962e-147	1.59227	0.469	0.138	2.02526e-143	Neutrophil-Itagx
Nr4a1	1.37631e-144	1.47802	0.83	0.522	2.63053e-140	Neutrophil-Itagx
Junb	1.2493e-143	0.950173	0.995	0.97	2.38779e-139	Neutrophil-Itagx
Dusp2	2.50842e-142	1.60762	0.533	0.179	4.79434e-138	Neutrophil-Itagx
Gm2a	1.57285e-136	1.21001	0.805	0.494	3.00618e-132	Neutrophil-Itagx
Neurl3	4.4433e-129	1.13935	0.899	0.684	8.49247e-125	Neutrophil-Itagx
Siglecf	5.07246e-121	0.838729	0.267	0.051	9.695e-117	Neutrophil-Itagx
Otulinl	9.05827e-119	0.85355	0.335	0.08	1.73131e-114	Neutrophil-Itagx
Itgax	3.16272e-114	1.10248	0.353	0.097	6.04491e-110	Neutrophil-Itagx
Cxcr4	2.08352e-109	1.1907	0.872	0.684	3.98223e-105	Neutrophil-Itagx
Btg2	2.53049e-107	0.989388	0.986	0.913	4.83652e-103	Neutrophil-Itagx
Nfkbid	4.00852e-107	1.17469	0.725	0.426	7.66148e-103	Neutrophil-Itagx
Igfbp6	2.84406e-105	1.25095	0.696	0.4	5.43586e-101	Neutrophil-Itagx
Cks2	5.20038e-105	1.37621	0.607	0.289	9.93949e-101	Neutrophil-Itagx
Nfkbia	4.65572e-104	0.926734	0.961	0.888	8.89848e-100	Neutrophil-Itagx
Mcl1	5.33566e-102	0.624789	0.999	0.987	1.0198e-97	Neutrophil-Itagx
Zfp36	1.42079e-99	1.11128	0.935	0.807	2.71556e-95	Neutrophil-Itagx
Malat1	8.53424e-99	0.61524	1	0.999	1.63115e-94	Neutrophil-Itagx
Fam49b	1.09074e-97	0.862852	0.878	0.678	2.08472e-93	Neutrophil-Itagx
Il1r2	1.82844e-92	0.824258	0.974	0.748	3.4947e-88	Neutrophil-Itagx
Marcksl1	8.24546e-91	0.901218	0.771	0.473	1.57595e-86	Neutrophil-Itagx
Csf3r	5.63612e-89	0.669195	0.984	0.841	1.07723e-84	Neutrophil-Itagx
Laptm5	6.17469e-88	0.686897	0.957	0.902	1.18017e-83	Neutrophil-Itagx
Fgl2	1.47646e-84	0.84241	0.821	0.552	2.82195e-80	Neutrophil-Itagx
Dynll1	6.23895e-82	1.09493	0.698	0.449	1.19245e-77	Neutrophil-Itagx
Plek	7.28336e-82	0.77211	0.971	0.927	1.39207e-77	Neutrophil-Itagx
Abi3	3.66248e-81	0.788439	0.277	0.08	7.00011e-77	Neutrophil-Itagx
Tnfaip2	8.21862e-81	0.913297	0.94	0.88	1.57083e-76	Neutrophil-Itagx
Zfp36l1	1.27272e-80	1.1385	0.768	0.536	2.43255e-76	Neutrophil-Itagx
Lst1	1.79586e-80	0.893227	0.829	0.65	3.43243e-76	Neutrophil-Itagx
Dock4	6.74818e-80	0.797954	0.262	0.071	1.28978e-75	Neutrophil-Itagx
Dennd4a	1.28992e-74	0.724852	0.956	0.869	2.46543e-70	Neutrophil-Itagx
Gng10	5.19202e-74	0.804779	0.37	0.145	9.92351e-70	Neutrophil-Itagx
Ltb	1.19071e-73	0.94408	0.733	0.509	2.27581e-69	Neutrophil-Itagx
Ptma	1.07921e-72	1.06555	0.715	0.513	2.0627e-68	Neutrophil-Itagx
Arf2	1.58891e-72	1.05546	0.427	0.193	3.03689e-68	Neutrophil-Itagx
Gm20186	2.181e-71	0.976419	0.401	0.163	4.16854e-67	Neutrophil-Itagx
Sirpb1c	3.99223e-70	0.836143	0.65	0.397	7.63035e-66	Neutrophil-Itagx
Rps27l	6.31416e-69	0.881326	0.496	0.253	1.20682e-64	Neutrophil-Itagx
Clec4n	2.69433e-66	0.838326	0.628	0.34	5.14967e-62	Neutrophil-Itagx
Pilra	4.68452e-65	0.748805	0.845	0.676	8.95352e-61	Neutrophil-Itagx
Cpeb2	8.71775e-64	1.03425	0.534	0.31	1.66622e-59	Neutrophil-Itagx
Socs3	5.36878e-63	1.00294	0.691	0.474	1.02613e-58	Neutrophil-Itagx
Clec5a	2.70458e-62	1.10658	0.531	0.308	5.16927e-58	Neutrophil-Itagx
Spag9	8.39168e-61	0.772968	0.829	0.728	1.6039e-56	Neutrophil-Itagx
Ier2	2.11157e-60	0.763666	0.836	0.7	4.03584e-56	Neutrophil-Itagx
H2-Q10	3.67283e-60	0.848488	0.608	0.358	7.01988e-56	Neutrophil-Itagx
Ptpn6	4.57495e-60	0.680223	0.822	0.664	8.7441e-56	Neutrophil-Itagx
Lcp2	9.88023e-60	0.735148	0.742	0.573	1.88841e-55	Neutrophil-Itagx
Ptpn22	3.69975e-59	0.645142	0.188	0.048	7.07133e-55	Neutrophil-Itagx
Txnip	4.80397e-58	0.730997	0.948	0.836	9.18182e-54	Neutrophil-Itagx
Hist1h2bc	6.27008e-58	0.911494	0.689	0.477	1.1984e-53	Neutrophil-Itagx
Stk17b	3.286e-57	0.61098	0.947	0.761	6.28053e-53	Neutrophil-Itagx
Myl12a	5.70738e-56	0.705113	0.829	0.729	1.09085e-51	Neutrophil-Itagx
Cox6a1	2.96726e-54	0.706956	0.651	0.485	5.67132e-50	Neutrophil-Itagx
Gm12840	4.28191e-54	1.6559	0.341	0.149	8.18401e-50	Neutrophil-Itagx
Arhgap5	8.04532e-54	0.740841	0.315	0.126	1.5377e-49	Neutrophil-Itagx
Atp1a1	2.1385e-53	0.748486	0.457	0.247	4.08732e-49	Neutrophil-Itagx
Ccr1	3.4842e-53	0.636311	0.956	0.877	6.65935e-49	Neutrophil-Itagx
Cdkn1a	2.11944e-52	1.45053	0.477	0.275	4.05088e-48	Neutrophil-Itagx
Hexb	3.15435e-52	0.78939	0.276	0.106	6.0289e-48	Neutrophil-Itagx
Dpep2	1.111e-51	0.844922	0.228	0.075	2.12345e-47	Neutrophil-Itagx
Resf1	2.0747e-51	0.70118	0.956	0.913	3.96538e-47	Neutrophil-Itagx
Gcnt1	7.88218e-51	0.85173	0.582	0.395	1.50652e-46	Neutrophil-Itagx
Ncf1	1.14946e-50	0.680552	0.885	0.784	2.19697e-46	Neutrophil-Itagx
Ptgs1	8.75811e-50	0.628934	0.19	0.057	1.67394e-45	Neutrophil-Itagx
Egr1	8.88963e-50	0.728856	0.811	0.616	1.69907e-45	Neutrophil-Itagx
Ssh2	1.46365e-49	0.618092	0.807	0.623	2.79747e-45	Neutrophil-Itagx
Wnk1	1.34942e-48	0.954427	0.729	0.615	2.57914e-44	Neutrophil-Itagx
Nsf	2.54279e-48	0.711322	0.361	0.176	4.86003e-44	Neutrophil-Itagx
Klhl6	8.34842e-48	0.891754	0.327	0.152	1.59563e-43	Neutrophil-Itagx
Spata13	1.08707e-47	0.795862	0.531	0.338	2.07772e-43	Neutrophil-Itagx
Eif5a	1.26598e-47	0.703427	0.766	0.653	2.41967e-43	Neutrophil-Itagx
Egr3	1.30966e-47	0.854562	0.341	0.151	2.50316e-43	Neutrophil-Itagx
Csrnp1	5.08348e-47	0.808341	0.68	0.511	9.71605e-43	Neutrophil-Itagx
Entpd3	5.1532e-47	0.712663	0.334	0.156	9.84931e-43	Neutrophil-Itagx
Hint1	8.80362e-47	0.649972	0.38	0.188	1.68264e-42	Neutrophil-Itagx
Arrb2	2.25216e-46	0.653656	0.649	0.477	4.30456e-42	Neutrophil-Itagx
Icam1	2.58903e-46	0.645862	0.597	0.35	4.94841e-42	Neutrophil-Itagx
Ctss	2.62384e-46	0.779411	0.705	0.544	5.01494e-42	Neutrophil-Itagx
Cmtm7	7.17534e-46	0.701235	0.606	0.447	1.37142e-41	Neutrophil-Itagx
Vgll4	7.63086e-46	0.662253	0.38	0.193	1.45849e-41	Neutrophil-Itagx
Sla	2.2633e-45	0.718336	0.639	0.474	4.32584e-41	Neutrophil-Itagx
Birc3	8.77149e-45	0.714788	0.714	0.571	1.6765e-40	Neutrophil-Itagx
Ppp1r15a	1.10494e-44	0.654587	0.786	0.57	2.11187e-40	Neutrophil-Itagx
Jak2	2.38921e-44	0.762333	0.626	0.447	4.56649e-40	Neutrophil-Itagx
Nfkbiz	5.10857e-44	0.684189	0.894	0.852	9.764e-40	Neutrophil-Itagx
Serp1	1.88161e-42	0.650875	0.775	0.658	3.59633e-38	Neutrophil-Itagx
Klf2	7.98316e-42	0.722821	0.849	0.798	1.52582e-37	Neutrophil-Itagx
Slc25a5	1.19289e-41	0.65618	0.582	0.422	2.27998e-37	Neutrophil-Itagx
Ppp1r18	1.85782e-41	0.611111	0.702	0.559	3.55084e-37	Neutrophil-Itagx
Il23a	2.24397e-41	0.888389	0.215	0.076	4.2889e-37	Neutrophil-Itagx
P2ry13	1.08015e-40	0.650177	0.346	0.178	2.06449e-36	Neutrophil-Itagx
Dusp16	7.65067e-40	0.758232	0.693	0.584	1.46227e-35	Neutrophil-Itagx
Rpl14	1.67826e-39	0.721221	0.573	0.41	3.20765e-35	Neutrophil-Itagx
Cd80	1.90872e-39	0.746059	0.45	0.273	3.64813e-35	Neutrophil-Itagx
Tgm2	3.06313e-39	0.712866	0.77	0.634	5.85456e-35	Neutrophil-Itagx
Reep5	5.99701e-39	0.717428	0.584	0.44	1.14621e-34	Neutrophil-Itagx
Xbp1	7.32346e-39	0.830923	0.562	0.4	1.39973e-34	Neutrophil-Itagx
Leprotl1	7.4276e-37	0.65682	0.588	0.444	1.41964e-32	Neutrophil-Itagx
Ptgs2	1.12767e-36	1.08877	0.651	0.483	2.15531e-32	Neutrophil-Itagx
Hipk1	1.15621e-36	0.722298	0.597	0.463	2.20987e-32	Neutrophil-Itagx
Celf2	1.35292e-36	0.610452	0.709	0.567	2.58583e-32	Neutrophil-Itagx
Ndst1	5.37652e-36	0.63297	0.457	0.297	1.02761e-31	Neutrophil-Itagx
Rgs3	6.06204e-36	0.606843	0.322	0.171	1.15864e-31	Neutrophil-Itagx
Cass4	1.10792e-35	0.646716	0.471	0.299	2.11757e-31	Neutrophil-Itagx
Mdh2	4.12225e-35	0.674854	0.581	0.449	7.87886e-31	Neutrophil-Itagx
Hist1h4i	5.8998e-35	0.696237	0.359	0.198	1.12763e-30	Neutrophil-Itagx
Trim30d	5.95339e-35	0.729056	0.497	0.337	1.13787e-30	Neutrophil-Itagx
Taok3	1.09657e-34	0.612926	0.394	0.232	2.09587e-30	Neutrophil-Itagx
Gsn	1.39265e-34	0.741414	0.553	0.406	2.66177e-30	Neutrophil-Itagx
Itga4	2.12154e-34	0.719446	0.538	0.379	4.0549e-30	Neutrophil-Itagx
Sft2d2	6.77769e-34	0.638436	0.418	0.263	1.29542e-29	Neutrophil-Itagx
Nme2	7.30082e-34	0.642265	0.358	0.194	1.3954e-29	Neutrophil-Itagx
Havcr2	5.01374e-33	0.601193	0.248	0.109	9.58276e-29	Neutrophil-Itagx
Dapp1	7.57151e-33	0.603558	0.394	0.236	1.44714e-28	Neutrophil-Itagx
Srp9	3.0833e-32	0.657026	0.5	0.37	5.89311e-28	Neutrophil-Itagx
Mrpl52	4.28055e-30	0.654174	0.438	0.267	8.18142e-26	Neutrophil-Itagx
Ccng1	2.32461e-29	0.649661	0.233	0.109	4.44303e-25	Neutrophil-Itagx
Cep83	6.0917e-29	0.642683	0.348	0.206	1.16431e-24	Neutrophil-Itagx
Inpp5d	1.05742e-27	0.611686	0.564	0.454	2.02104e-23	Neutrophil-Itagx
Hspa4l	1.07255e-27	0.846246	0.339	0.197	2.04996e-23	Neutrophil-Itagx
G0s2	5.74147e-27	0.748803	0.868	0.771	1.09737e-22	Neutrophil-Itagx
Zfhx3	6.3584e-26	0.728247	0.401	0.276	1.21528e-21	Neutrophil-Itagx
Cebpd	9.74282e-26	0.618058	0.558	0.434	1.86214e-21	Neutrophil-Itagx
Fkbp5	5.13327e-25	0.652632	0.497	0.383	9.81122e-21	Neutrophil-Itagx
Hk2	3.59634e-24	0.63421	0.186	0.084	6.87369e-20	Neutrophil-Itagx
Nr4a2	1.1738e-23	0.865699	0.123	0.044	2.24348e-19	Neutrophil-Itagx
Tgfbi	3.19525e-21	0.608304	0.736	0.644	6.10708e-17	Neutrophil-Itagx
Rhoh	1.14482e-20	0.673262	0.228	0.122	2.18809e-16	Neutrophil-Itagx
Plac8	6.74126e-19	0.841058	0.482	0.376	1.28846e-14	Neutrophil-Itagx
Cdc42ep3	1.02714e-17	0.6254	0.38	0.275	1.96317e-13	Neutrophil-Itagx
Nr4a3	4.21408e-17	0.607566	0.348	0.235	8.05436e-13	Neutrophil-Itagx
Cd69	8.05903e-17	0.719896	0.207	0.112	1.54032e-12	Neutrophil-Itagx
mt-Nd2	1.06043e-15	0.666142	0.489	0.416	2.02679e-11	Neutrophil-Itagx
Irf1	2.83711e-15	0.642999	0.491	0.418	5.42257e-11	Neutrophil-Itagx
Fosb	2.53847e-09	0.712515	0.481	0.43	4.85177e-05	Neutrophil-Itagx
Ifit1	1.23919e-194	2.80625	0.752	0.188	2.36846e-190	Neutrophil-Ifit
Ifit3	4.23615e-191	2.59487	0.635	0.13	8.09655e-187	Neutrophil-Ifit
Ifit3b	2.44977e-176	2.14149	0.506	0.084	4.68225e-172	Neutrophil-Ifit
Slfn5	6.27678e-154	2.16116	0.898	0.411	1.19968e-149	Neutrophil-Ifit
Ifi47	1.05069e-140	1.58771	0.551	0.12	2.00819e-136	Neutrophil-Ifit
Cmpk2	4.52564e-137	1.64308	0.417	0.072	8.64985e-133	Neutrophil-Ifit
Isg15	3.20699e-133	2.37503	0.945	0.542	6.12952e-129	Neutrophil-Ifit
Oasl2	5.98796e-132	1.60803	0.94	0.592	1.14448e-127	Neutrophil-Ifit
Oasl1	2.58745e-131	1.70542	0.643	0.189	4.9454e-127	Neutrophil-Ifit
Slfn4	3.45975e-129	1.92483	0.948	0.686	6.61262e-125	Neutrophil-Ifit
Irf7	8.25164e-129	1.7266	0.789	0.322	1.57714e-124	Neutrophil-Ifit
Rsad2	2.19988e-120	2.40915	0.859	0.376	4.20463e-116	Neutrophil-Ifit
Zbp1	1.43047e-113	1.66333	0.715	0.27	2.73405e-109	Neutrophil-Ifit
Isg20	2.33552e-108	1.80234	0.851	0.489	4.46388e-104	Neutrophil-Ifit
Gbp7	4.20096e-106	1.39062	0.705	0.259	8.02929e-102	Neutrophil-Ifit
Stat1	2.58667e-100	1.52496	0.816	0.416	4.9439e-96	Neutrophil-Ifit
Herc6	2.75459e-97	1.4035	0.494	0.133	5.26485e-93	Neutrophil-Ifit
Ifih1	1.28536e-94	1.21393	0.499	0.143	2.45672e-90	Neutrophil-Ifit
Rtp4	8.14007e-93	1.30317	0.916	0.581	1.55581e-88	Neutrophil-Ifit
Ly6e	1.53326e-92	1.32856	0.94	0.702	2.93052e-88	Neutrophil-Ifit
Slfn8	1.59055e-92	1.29767	0.593	0.203	3.04001e-88	Neutrophil-Ifit
Ifitm3	5.54086e-90	1.4371	0.983	0.807	1.05903e-85	Neutrophil-Ifit
Ifi204	2.58276e-89	1.65648	0.784	0.404	4.93642e-85	Neutrophil-Ifit
Trim30a	7.71981e-86	1.26328	0.918	0.667	1.47549e-81	Neutrophil-Ifit
Trafd1	3.9121e-82	1.25568	0.625	0.26	7.4772e-78	Neutrophil-Ifit
Plac8	4.5277e-82	1.98663	0.744	0.368	8.65379e-78	Neutrophil-Ifit
Sp100	7.78537e-81	1.17179	0.814	0.471	1.48802e-76	Neutrophil-Ifit
Ddx58	1.2347e-80	1.18191	0.675	0.306	2.35988e-76	Neutrophil-Ifit
Dtx3l	1.05695e-78	1.16128	0.623	0.25	2.02014e-74	Neutrophil-Ifit
Ifit2	1.96734e-78	1.97057	0.251	0.042	3.76017e-74	Neutrophil-Ifit
Smchd1	2.69559e-76	1.30046	0.702	0.331	5.15208e-72	Neutrophil-Ifit
Gm13822	1.44744e-74	1.16029	0.439	0.131	2.7665e-70	Neutrophil-Ifit
Parp14	1.53605e-74	1.41463	0.69	0.316	2.93586e-70	Neutrophil-Ifit
1600014C10Rik	2.51092e-73	1.28161	0.62	0.279	4.79912e-69	Neutrophil-Ifit
Irgm1	9.165e-73	1.07754	0.608	0.236	1.75171e-68	Neutrophil-Ifit
9930111J21Rik2	5.028e-72	1.26418	0.598	0.252	9.61001e-68	Neutrophil-Ifit
Ctss	2.04245e-71	1.31906	0.839	0.545	3.90374e-67	Neutrophil-Ifit
Oas2	6.44343e-70	0.991138	0.563	0.229	1.23153e-65	Neutrophil-Ifit
Oas3	1.35334e-69	1.10783	0.742	0.413	2.58663e-65	Neutrophil-Ifit
Epsti1	2.41783e-68	1.12951	0.541	0.214	4.6212e-64	Neutrophil-Ifit
Trim30d	4.92514e-68	1.14898	0.687	0.336	9.41342e-64	Neutrophil-Ifit
Xaf1	5.9067e-68	1.13003	0.581	0.23	1.12895e-63	Neutrophil-Ifit
Slfn1	1.95754e-65	0.88172	0.963	0.796	3.74144e-61	Neutrophil-Ifit
Ifi27l2a	7.15311e-64	1.99126	0.722	0.429	1.36717e-59	Neutrophil-Ifit
Trim12a	4.24958e-63	0.989349	0.809	0.5	8.12222e-59	Neutrophil-Ifit
Igtp	9.22016e-63	0.997395	0.469	0.162	1.76225e-58	Neutrophil-Ifit
Ddx60	1.48607e-62	1.22567	0.588	0.262	2.84032e-58	Neutrophil-Ifit
Il1b	7.03433e-61	0.965434	0.998	0.948	1.34447e-56	Neutrophil-Ifit
Fgl2	4.41097e-60	1.18862	0.856	0.563	8.43068e-56	Neutrophil-Ifit
Ifit1bl1	1.83525e-59	0.835908	0.102	0.009	3.50771e-55	Neutrophil-Ifit
Gbp2	5.1312e-59	1.63634	0.71	0.386	9.80726e-55	Neutrophil-Ifit
Psmb8	8.41567e-57	1.04753	0.804	0.528	1.60849e-52	Neutrophil-Ifit
Samhd1	1.60424e-55	1.00919	0.931	0.685	3.06618e-51	Neutrophil-Ifit
Stat2	3.54701e-54	0.860109	0.362	0.114	6.7794e-50	Neutrophil-Ifit
Srgn	1.19591e-52	0.654174	1	0.995	2.28574e-48	Neutrophil-Ifit
Mxd1	9.08968e-49	0.670747	0.99	0.94	1.73731e-44	Neutrophil-Ifit
Pim1	1.04413e-46	0.719846	0.985	0.936	1.99564e-42	Neutrophil-Ifit
Ifi208	3.39189e-46	0.616492	0.136	0.021	6.48291e-42	Neutrophil-Ifit
H2-T23	2.80297e-45	0.770302	0.864	0.674	5.35732e-41	Neutrophil-Ifit
Trem1	4.13426e-45	0.754272	0.965	0.806	7.90181e-41	Neutrophil-Ifit
Ccnd2	1.00088e-44	1.1384	0.452	0.193	1.91299e-40	Neutrophil-Ifit
Cd300lf	1.74391e-43	0.718806	0.965	0.855	3.33314e-39	Neutrophil-Ifit
Neurl3	1.077e-42	0.811563	0.888	0.694	2.05847e-38	Neutrophil-Ifit
Gbp3	1.3644e-42	0.909654	0.258	0.073	2.60777e-38	Neutrophil-Ifit
Gbp5	1.88469e-42	1.25907	0.323	0.107	3.60221e-38	Neutrophil-Ifit
Tap1	3.27806e-41	0.777844	0.524	0.256	6.26535e-37	Neutrophil-Ifit
Clec2d	4.01312e-41	1.0027	0.682	0.439	7.67028e-37	Neutrophil-Ifit
Cdk2ap2	1.0055e-39	1.01877	0.864	0.637	1.92182e-35	Neutrophil-Ifit
Btg2	1.51724e-39	0.768229	0.983	0.916	2.8999e-35	Neutrophil-Ifit
Eif2ak2	2.41598e-39	0.74224	0.375	0.154	4.61767e-35	Neutrophil-Ifit
Tor1aip1	3.00911e-39	0.975932	0.715	0.506	5.75132e-35	Neutrophil-Ifit
Trim12c	3.46482e-39	0.873827	0.707	0.466	6.6223e-35	Neutrophil-Ifit
Parp10	4.17981e-39	0.668672	0.372	0.147	7.98886e-35	Neutrophil-Ifit
Ccr1	5.8554e-39	0.650401	0.973	0.879	1.11914e-34	Neutrophil-Ifit
Psmb9	6.67169e-39	0.829493	0.692	0.443	1.27516e-34	Neutrophil-Ifit
Ogfrl1	5.31474e-37	0.835683	0.804	0.586	1.01581e-32	Neutrophil-Ifit
Trim30b	1.82865e-35	0.686809	0.861	0.656	3.4951e-31	Neutrophil-Ifit
Samd9l	6.23521e-35	0.966659	0.667	0.433	1.19174e-30	Neutrophil-Ifit
Cxcr4	1.21529e-34	0.864211	0.866	0.692	2.32279e-30	Neutrophil-Ifit
Ifi209	1.29305e-34	1.08934	0.196	0.052	2.47141e-30	Neutrophil-Ifit
Nmi	2.74267e-34	0.839452	0.494	0.256	5.24206e-30	Neutrophil-Ifit
Parp12	5.7572e-34	0.621407	0.313	0.119	1.10037e-29	Neutrophil-Ifit
Sppl2a	8.03278e-34	0.934628	0.61	0.391	1.53531e-29	Neutrophil-Ifit
Ltb	1.98861e-33	0.840359	0.747	0.519	3.80083e-29	Neutrophil-Ifit
Scimp	9.08298e-33	0.755838	0.243	0.077	1.73603e-28	Neutrophil-Ifit
Parp9	2.84311e-32	0.638026	0.377	0.168	5.43404e-28	Neutrophil-Ifit
Rhoh	6.2072e-32	0.826713	0.315	0.123	1.18638e-27	Neutrophil-Ifit
AW011738	7.77633e-32	0.76169	0.28	0.1	1.48629e-27	Neutrophil-Ifit
Usp18	2.49619e-31	1.02577	0.4	0.179	4.77096e-27	Neutrophil-Ifit
Marcksl1	5.25109e-31	0.966466	0.71	0.489	1.00364e-26	Neutrophil-Ifit
Csrnp1	8.46295e-31	0.817462	0.732	0.516	1.61752e-26	Neutrophil-Ifit
Entpd1	3.93528e-29	0.629155	0.844	0.642	7.5215e-25	Neutrophil-Ifit
Irf1	5.45702e-29	0.858209	0.63	0.415	1.043e-24	Neutrophil-Ifit
Irf9	1.16677e-28	0.659581	0.603	0.389	2.23006e-24	Neutrophil-Ifit
Ly6i	9.0065e-28	0.843377	0.335	0.145	1.72141e-23	Neutrophil-Ifit
Fcgr4	1.4402e-27	0.896571	0.643	0.449	2.75266e-23	Neutrophil-Ifit
Znfx1	1.62152e-26	0.754281	0.362	0.173	3.09921e-22	Neutrophil-Ifit
Pttg1	7.44742e-26	0.744502	0.566	0.355	1.42343e-21	Neutrophil-Ifit
Acod1	9.47006e-26	0.801266	0.933	0.86	1.81001e-21	Neutrophil-Ifit
Bst2	1.35879e-25	0.788824	0.412	0.209	2.59705e-21	Neutrophil-Ifit
Ly6a	1.58887e-25	0.729464	0.238	0.089	3.03682e-21	Neutrophil-Ifit
Zcchc2	1.88271e-25	0.635264	0.459	0.259	3.59842e-21	Neutrophil-Ifit
Shisa5	1.92788e-25	0.658984	0.697	0.528	3.68476e-21	Neutrophil-Ifit
Zup1	1.17841e-24	0.641813	0.261	0.106	2.25229e-20	Neutrophil-Ifit
Sp110	2.7822e-24	0.74179	0.395	0.214	5.31761e-20	Neutrophil-Ifit
Cxcl10	8.40503e-24	2.93402	0.268	0.115	1.60645e-19	Neutrophil-Ifit
Lgals9	1.11999e-23	0.692246	0.588	0.408	2.14064e-19	Neutrophil-Ifit
Usp25	1.12896e-23	0.709464	0.556	0.376	2.15777e-19	Neutrophil-Ifit
Tnfaip2	1.24551e-23	0.609254	0.938	0.883	2.38054e-19	Neutrophil-Ifit
Casp8	1.31159e-22	0.669796	0.29	0.131	2.50684e-18	Neutrophil-Ifit
Igfbp6	6.97385e-22	0.733894	0.615	0.418	1.33291e-17	Neutrophil-Ifit
Nfkbid	1.55678e-21	0.70272	0.625	0.444	2.97548e-17	Neutrophil-Ifit
Cks2	2.56715e-21	0.739758	0.506	0.309	4.90659e-17	Neutrophil-Ifit
Gcnt1	2.61883e-21	0.662668	0.593	0.403	5.00537e-17	Neutrophil-Ifit
Cebpd	5.79222e-20	0.653109	0.618	0.436	1.10707e-15	Neutrophil-Ifit
Zfp36l1	4.11135e-19	0.631888	0.717	0.549	7.85802e-15	Neutrophil-Ifit
Mndal	1.6131e-18	0.638429	0.102	0.027	3.08312e-14	Neutrophil-Ifit
Treml2	8.48947e-18	0.605893	0.382	0.231	1.62259e-13	Neutrophil-Ifit
G0s2	4.31925e-17	0.652733	0.883	0.775	8.25538e-13	Neutrophil-Ifit
Rap2c	4.54412e-17	0.61721	0.573	0.432	8.68518e-13	Neutrophil-Ifit
Ffar2	1.24318e-16	0.710164	0.107	0.031	2.3761e-12	Neutrophil-Ifit
Xbp1	1.73628e-14	0.652947	0.548	0.408	3.31854e-10	Neutrophil-Ifit
Rgs2	3.89685e-14	0.688271	0.69	0.561	7.44806e-10	Neutrophil-Ifit
Trim30c	1.08672e-13	0.797597	0.181	0.079	2.07705e-09	Neutrophil-Ifit
Egr3	1.28513e-13	0.64702	0.295	0.162	2.45627e-09	Neutrophil-Ifit
Nr4a1	3.26858e-13	0.676867	0.667	0.544	6.24724e-09	Neutrophil-Ifit
Cdkn1a	2.16296e-11	0.778654	0.417	0.287	4.13407e-07	Neutrophil-Ifit
Pnp	6.85124e-11	0.630126	0.605	0.508	1.30948e-06	Neutrophil-Ifit
Ifi211	4.81424e-10	0.656233	0.129	0.057	9.20146e-06	Neutrophil-Ifit
Peli1	5.01882e-10	0.699532	0.439	0.332	9.59247e-06	Neutrophil-Ifit
Cd69	7.09879e-09	0.690599	0.206	0.117	0.000135679	Neutrophil-Ifit
Id1	1.0515e-08	0.650368	0.412	0.304	0.000200973	Neutrophil-Ifit
Gm12840	1.32548e-08	0.682164	0.261	0.162	0.000253339	Neutrophil-Ifit
Dusp2	0.000430767	0.642058	0.268	0.208	1	Neutrophil-Ifit
Ngp	0	5.47387	1	0.235	0	pre-Neutrophil
Ltf	0	4.8807	0.861	0.109	0	pre-Neutrophil
Camp	0	4.39925	0.844	0.108	0	pre-Neutrophil
Serpinb1a	0	2.1845	0.844	0.054	0	pre-Neutrophil
Adpgk	0	1.95408	0.932	0.116	0	pre-Neutrophil
Itgb2l	0	1.55507	0.876	0.05	0	pre-Neutrophil
Acvrl1	0	1.41214	0.782	0.091	0	pre-Neutrophil
Abca13	0	0.661125	0.478	0.023	0	pre-Neutrophil
Rab3d	4.32639e-301	0.77174	0.658	0.065	8.26903e-297	pre-Neutrophil
Cd177	2.52816e-285	2.67297	1	0.301	4.83208e-281	pre-Neutrophil
Krt83	2.95429e-265	1.26481	0.634	0.073	5.64653e-261	pre-Neutrophil
Fmo5	1.39226e-260	0.790099	0.619	0.068	2.66102e-256	pre-Neutrophil
Golim4	1.79486e-248	0.789162	0.472	0.04	3.43052e-244	pre-Neutrophil
Mgst2	5.55204e-246	0.828683	0.51	0.048	1.06116e-241	pre-Neutrophil
Ifitm6	4.02397e-234	3.18847	1	0.418	7.69102e-230	pre-Neutrophil
Flot2	2.40467e-233	1.16721	0.882	0.171	4.59605e-229	pre-Neutrophil
1700047M11Rik	3.9652e-232	0.818669	0.549	0.06	7.57868e-228	pre-Neutrophil
Ly6c2	1.41222e-231	2.30249	0.988	0.322	2.69918e-227	pre-Neutrophil
Cybb	4.46813e-230	2.07129	0.953	0.247	8.53994e-226	pre-Neutrophil
Ckap4	5.44213e-230	1.82681	0.956	0.267	1.04015e-225	pre-Neutrophil
Aldh2	2.57522e-221	1.89206	0.994	0.355	4.92202e-217	pre-Neutrophil
Anxa3	4.09607e-221	1.08353	0.758	0.125	7.82883e-217	pre-Neutrophil
Mmp25	6.56108e-221	1.39506	0.941	0.231	1.25402e-216	pre-Neutrophil
Ppm1m	1.66667e-214	0.81839	0.723	0.113	3.18551e-210	pre-Neutrophil
Slc25a24	3.69419e-214	0.771994	0.655	0.092	7.0607e-210	pre-Neutrophil
Ceacam10	1.9624e-196	1.3324	0.867	0.202	3.75074e-192	pre-Neutrophil
Nhsl2	1.50666e-182	0.907689	0.676	0.116	2.87968e-178	pre-Neutrophil
Cdadc1	9.19176e-177	0.742967	0.531	0.073	1.75682e-172	pre-Neutrophil
Anxa1	1.01156e-175	2.00623	1	0.615	1.9334e-171	pre-Neutrophil
Padi4	1.58948e-173	1.07668	0.894	0.22	3.03798e-169	pre-Neutrophil
G6pdx	1.17615e-169	1.37968	0.95	0.321	2.24798e-165	pre-Neutrophil
Arhgdib	3.89846e-168	1.39406	1	0.878	7.45113e-164	pre-Neutrophil
Mapk13	3.20809e-166	1.25794	0.965	0.303	6.13161e-162	pre-Neutrophil
Dstn	4.92407e-166	1.71654	0.997	0.509	9.41137e-162	pre-Neutrophil
Mgst1	1.47868e-163	1.57722	0.994	0.393	2.8262e-159	pre-Neutrophil
S100a8	6.66575e-163	1.641	1	0.883	1.27402e-158	pre-Neutrophil
Tkt	3.56339e-161	1.46905	0.994	0.488	6.81071e-157	pre-Neutrophil
Chil3	3.65253e-161	2.64732	0.988	0.542	6.98108e-157	pre-Neutrophil
Rbfa	1.08328e-160	0.711424	0.631	0.109	2.07047e-156	pre-Neutrophil
Rogdi	1.26492e-159	0.657191	0.587	0.095	2.41764e-155	pre-Neutrophil
Lcn2	7.79319e-158	1.65878	1	0.85	1.48951e-153	pre-Neutrophil
Pnkp	2.48063e-154	1.12652	0.941	0.287	4.74123e-150	pre-Neutrophil
Dach1	1.43039e-149	0.613859	0.537	0.085	2.7339e-145	pre-Neutrophil
Arl2bp	3.81355e-148	0.742665	0.684	0.137	7.28884e-144	pre-Neutrophil
Flna	1.25374e-145	1.44697	0.985	0.489	2.39627e-141	pre-Neutrophil
Scrg1	5.48856e-145	0.776005	0.702	0.147	1.04903e-140	pre-Neutrophil
Rflnb	9.11478e-145	1.17015	0.92	0.288	1.74211e-140	pre-Neutrophil
Lyz2	2.0974e-144	1.93904	1	0.833	4.00875e-140	pre-Neutrophil
Ak2	1.1386e-143	1.0699	0.85	0.239	2.17621e-139	pre-Neutrophil
Pglyrp1	9.86295e-141	1.4318	1	0.617	1.88511e-136	pre-Neutrophil
Mmp8	1.26711e-137	1.75549	0.979	0.513	2.42182e-133	pre-Neutrophil
Lrrk2	1.68145e-137	0.883123	0.773	0.189	3.21376e-133	pre-Neutrophil
Mmp9	1.76399e-137	1.43094	0.997	0.674	3.37151e-133	pre-Neutrophil
Cnn2	2.05621e-135	1.25236	0.985	0.444	3.93003e-131	pre-Neutrophil
Pde2a	2.79208e-130	0.748711	0.726	0.171	5.3365e-126	pre-Neutrophil
Cep19	1.84769e-128	0.644992	0.602	0.12	3.53149e-124	pre-Neutrophil
Lta4h	1.30244e-125	0.810837	0.478	0.082	2.48935e-121	pre-Neutrophil
S100a9	7.59448e-125	1.41693	1	0.858	1.45153e-120	pre-Neutrophil
Gpi1	8.51613e-123	1.20668	1	0.579	1.62769e-118	pre-Neutrophil
Far1	2.75527e-122	0.723783	0.678	0.156	5.26615e-118	pre-Neutrophil
Limd2	3.42885e-121	0.931169	0.891	0.28	6.55357e-117	pre-Neutrophil
Add3	6.80932e-121	1.0097	0.909	0.316	1.30147e-116	pre-Neutrophil
Ggt1	1.1083e-120	0.972984	0.687	0.176	2.1183e-116	pre-Neutrophil
Ethe1	4.46149e-116	0.61413	0.546	0.109	8.52725e-112	pre-Neutrophil
Clec12a	2.20342e-115	0.879856	0.764	0.22	4.2114e-111	pre-Neutrophil
Nin	1.1848e-112	0.723989	0.773	0.207	2.2645e-108	pre-Neutrophil
Hopx	1.00292e-111	0.606862	0.622	0.14	1.91687e-107	pre-Neutrophil
Ly6g	2.00159e-111	1.22238	0.95	0.354	3.82564e-107	pre-Neutrophil
Sri	3.59248e-111	1.15677	0.994	0.572	6.8663e-107	pre-Neutrophil
Ceacam1	5.24628e-111	0.852558	0.773	0.22	1.00272e-106	pre-Neutrophil
Tmsb10	1.01329e-110	1.08492	0.767	0.232	1.9367e-106	pre-Neutrophil
Ltb4r1	1.25102e-108	1.00046	0.885	0.322	2.39108e-104	pre-Neutrophil
Pgk1	5.20919e-107	0.96532	0.95	0.386	9.95632e-103	pre-Neutrophil
Actn1	4.10477e-106	1.04969	0.979	0.495	7.84545e-102	pre-Neutrophil
Txndc17	5.37422e-105	0.864699	0.85	0.288	1.02718e-100	pre-Neutrophil
Slc27a4	1.50195e-104	0.713	0.767	0.216	2.87068e-100	pre-Neutrophil
Syne1	3.14975e-104	1.11259	0.926	0.379	6.02011e-100	pre-Neutrophil
Triobp	4.11306e-104	0.705696	0.711	0.191	7.86129e-100	pre-Neutrophil
Clec4a2	1.72342e-103	0.81624	0.873	0.29	3.29398e-99	pre-Neutrophil
Wfdc21	3.12275e-102	1.25652	1	0.652	5.9685e-98	pre-Neutrophil
Rpsa	3.78506e-102	1.28992	0.982	0.613	7.23438e-98	pre-Neutrophil
Pcmt1	7.63407e-102	0.644345	0.69	0.182	1.4591e-97	pre-Neutrophil
Gyg	8.57197e-101	0.831561	0.829	0.268	1.63836e-96	pre-Neutrophil
Gapdh	1.13747e-100	1.07315	1	0.755	2.17404e-96	pre-Neutrophil
Glrx	1.9045e-100	1.00137	0.971	0.464	3.64008e-96	pre-Neutrophil
Anxa11	3.03208e-100	0.97674	0.968	0.455	5.79521e-96	pre-Neutrophil
Retnlg	1.1055e-99	1.45479	1	0.625	2.11295e-95	pre-Neutrophil
Mapk3	5.12115e-99	0.792777	0.853	0.293	9.78806e-95	pre-Neutrophil
Emp3	5.07451e-97	0.641524	0.714	0.194	9.6989e-93	pre-Neutrophil
Lamtor4	8.81364e-94	0.839558	0.847	0.307	1.68455e-89	pre-Neutrophil
S100a6	2.19241e-93	1.34577	0.994	0.838	4.19035e-89	pre-Neutrophil
Rps4x	3.06707e-93	1.06261	0.947	0.474	5.8621e-89	pre-Neutrophil
Crispld2	5.77827e-93	0.744455	0.82	0.261	1.1044e-88	pre-Neutrophil
R3hdm4	6.71755e-93	0.979776	0.985	0.471	1.28393e-88	pre-Neutrophil
Atxn10	4.26693e-91	0.928218	0.962	0.417	8.15538e-87	pre-Neutrophil
Hsd11b1	2.68871e-90	0.795048	0.826	0.294	5.13893e-86	pre-Neutrophil
Hacd4	5.2333e-90	0.699542	0.861	0.289	1.00024e-85	pre-Neutrophil
Pygl	2.05961e-89	0.985418	0.997	0.642	3.93654e-85	pre-Neutrophil
Sqor	5.37932e-88	0.74122	0.858	0.305	1.02815e-83	pre-Neutrophil
Mettl9	9.49143e-87	0.881479	0.914	0.399	1.8141e-82	pre-Neutrophil
Slc2a3	4.51893e-86	0.843216	0.929	0.38	8.63702e-82	pre-Neutrophil
Iqgap2	6.74048e-86	0.613489	0.711	0.207	1.28831e-81	pre-Neutrophil
Degs1	7.30062e-85	0.935135	0.947	0.474	1.39537e-80	pre-Neutrophil
Hmgn2	7.91382e-85	1.06159	0.941	0.495	1.51257e-80	pre-Neutrophil
Rasa2	8.19209e-85	0.961758	0.897	0.393	1.56575e-80	pre-Neutrophil
Capn1	1.83284e-84	0.732549	0.864	0.317	3.5031e-80	pre-Neutrophil
Actr3	3.81962e-84	0.847443	0.997	0.802	7.30043e-80	pre-Neutrophil
Scp2	5.0116e-84	0.835637	0.885	0.364	9.57866e-80	pre-Neutrophil
Prr13	2.53334e-83	1.01072	0.994	0.68	4.84197e-79	pre-Neutrophil
Msra	6.22651e-82	0.71714	0.888	0.339	1.19007e-77	pre-Neutrophil
Cyb5r4	2.66521e-81	0.741779	0.9	0.363	5.09402e-77	pre-Neutrophil
Itgam	2.77101e-81	0.882725	0.991	0.731	5.29623e-77	pre-Neutrophil
Tmsb4x	7.0901e-81	0.774913	1	0.987	1.35513e-76	pre-Neutrophil
Cyfip2	8.38629e-81	0.800136	0.894	0.364	1.60287e-76	pre-Neutrophil
Tcp11l2	5.02496e-80	0.7182	0.785	0.275	9.60421e-76	pre-Neutrophil
Alox5ap	9.82175e-78	0.961471	1	0.795	1.87723e-73	pre-Neutrophil
Asnsd1	3.4063e-77	0.67346	0.817	0.289	6.51046e-73	pre-Neutrophil
Prok2	1.75164e-76	0.886253	0.767	0.277	3.3479e-72	pre-Neutrophil
Pycard	8.0329e-76	0.683321	0.796	0.288	1.53533e-71	pre-Neutrophil
Ldha	2.40203e-75	0.892064	0.976	0.554	4.591e-71	pre-Neutrophil
Plp2	1.11323e-73	0.845442	0.965	0.511	2.12772e-69	pre-Neutrophil
Myl6	2.43223e-73	0.697842	1	0.876	4.64871e-69	pre-Neutrophil
Tecr	1.48954e-71	0.660969	0.714	0.246	2.84695e-67	pre-Neutrophil
Lims1	4.89383e-71	0.600736	0.752	0.261	9.35357e-67	pre-Neutrophil
Nfe2	6.48686e-71	0.692786	0.926	0.386	1.23983e-66	pre-Neutrophil
Bmx	2.49377e-70	0.612676	0.717	0.242	4.76635e-66	pre-Neutrophil
6430548M08Rik	3.33383e-70	0.601114	0.791	0.289	6.37195e-66	pre-Neutrophil
Itgb2	8.75608e-70	0.736086	0.994	0.745	1.67355e-65	pre-Neutrophil
Actb	4.18174e-69	0.665792	1	0.981	7.99255e-65	pre-Neutrophil
Dgat1	8.72994e-69	0.799982	0.953	0.443	1.66855e-64	pre-Neutrophil
4932438A13Rik	1.32195e-68	0.705772	0.85	0.344	2.52664e-64	pre-Neutrophil
Rplp0	1.08073e-67	0.858374	0.982	0.824	2.06561e-63	pre-Neutrophil
Lbr	1.38977e-67	0.754445	0.979	0.504	2.65627e-63	pre-Neutrophil
Abtb1	2.15955e-66	0.662059	0.891	0.374	4.12754e-62	pre-Neutrophil
Dbnl	8.21242e-66	0.603453	0.791	0.296	1.56964e-61	pre-Neutrophil
Myh9	5.66591e-65	0.804265	0.985	0.798	1.08293e-60	pre-Neutrophil
Lmo4	3.79007e-64	0.678262	0.926	0.437	7.24396e-60	pre-Neutrophil
Capns1	1.27172e-63	0.699665	0.888	0.41	2.43063e-59	pre-Neutrophil
Mpc2	3.72939e-63	0.630928	0.858	0.368	7.12798e-59	pre-Neutrophil
Cdkn2d	5.03186e-63	0.647777	0.962	0.43	9.6174e-59	pre-Neutrophil
Arpc5	6.5279e-63	0.672999	1	0.847	1.24768e-58	pre-Neutrophil
Dhrs7	7.00852e-63	0.779268	0.988	0.546	1.33954e-58	pre-Neutrophil
Rps24	3.17724e-62	0.733128	1	0.767	6.07266e-58	pre-Neutrophil
Lrg1	3.92302e-62	0.887617	0.991	0.595	7.49807e-58	pre-Neutrophil
Anxa2	1.33099e-61	0.78025	0.997	0.695	2.54392e-57	pre-Neutrophil
Pgd	2.03802e-61	0.687589	0.988	0.643	3.89528e-57	pre-Neutrophil
St3gal5	2.2641e-61	0.64495	0.794	0.308	4.32737e-57	pre-Neutrophil
Flot1	2.42372e-61	0.607574	0.9	0.385	4.63247e-57	pre-Neutrophil
Plscr1	6.90786e-61	0.692498	0.773	0.303	1.3203e-56	pre-Neutrophil
Adam8	1.35644e-60	0.751262	0.991	0.621	2.59255e-56	pre-Neutrophil
Tln1	1.64758e-57	0.685088	0.982	0.691	3.14901e-53	pre-Neutrophil
Rac2	1.57323e-56	0.612899	1	0.866	3.00691e-52	pre-Neutrophil
Xdh	4.09319e-54	0.622948	0.932	0.443	7.82331e-50	pre-Neutrophil
F630028O10Rik	1.25131e-52	0.66859	0.944	0.503	2.39163e-48	pre-Neutrophil
Pdcd6	1.7347e-52	0.700045	0.965	0.558	3.31553e-48	pre-Neutrophil
Vsir	3.12533e-52	0.643807	0.991	0.653	5.97344e-48	pre-Neutrophil
mt-Co2	8.69876e-52	0.713194	0.994	0.817	1.66259e-47	pre-Neutrophil
Cpne3	1.20689e-51	0.625378	0.714	0.287	2.30673e-47	pre-Neutrophil
mt-Co1	1.51054e-51	0.773309	0.997	0.844	2.8871e-47	pre-Neutrophil
Coro1a	1.61581e-51	0.675954	1	0.76	3.0883e-47	pre-Neutrophil
mt-Co3	3.9629e-51	0.66005	0.994	0.838	7.57429e-47	pre-Neutrophil
mt-Atp6	6.15488e-50	0.680529	0.997	0.824	1.17638e-45	pre-Neutrophil
Fpr2	1.00173e-49	0.620253	0.988	0.624	1.9146e-45	pre-Neutrophil
Dhrs9	1.95475e-49	0.626857	0.92	0.463	3.73611e-45	pre-Neutrophil
Gpx1	3.95077e-49	0.670597	1	0.726	7.5511e-45	pre-Neutrophil
Mcemp1	8.52969e-48	0.652209	0.997	0.637	1.63028e-43	pre-Neutrophil
Pirb	5.73837e-46	0.663015	0.997	0.656	1.09677e-41	pre-Neutrophil
Asprv1	3.71854e-40	0.797996	0.92	0.638	7.10724e-36	pre-Neutrophil
Hp	1.28672e-34	0.638971	1	0.666	2.4593e-30	pre-Neutrophil
F13a1	1.3559e-34	0.633589	0.227	0.06	2.59152e-30	pre-Neutrophil
Cstdc5	1.56213e-28	1.6935	0.363	0.143	2.9857e-24	pre-Neutrophil
Stfa2	2.15368e-23	1.01176	0.363	0.155	4.11634e-19	pre-Neutrophil
Stfa3	2.05651e-18	1.2879	0.283	0.123	3.93061e-14	pre-Neutrophil
Stfa1	6.42392e-11	1.25232	0.215	0.104	1.2278e-06	pre-Neutrophil
